# Supplementary material for: Quantitative Proteomics Unveils the Synergistic Effects of Combination Drugs on Cytoskeleton Composition and Autophagy-Mediated Cell Death in Neuroblastoma
Source: J Proteome Res. 2025 Jun 17;24(7):3578–96. doi: 10.1021/acs.jproteome.5c00191 (PMC12235702; doi:10.1021/acs.jproteome.5c00191)
Supplement: Supplementary file 1 [file pr5c00191_si_001.xlsx]

## Sheet: Table  S1
Table S1. Predicted impact of combined therapy in neuroblastoma cell lines.
GO term ID	Term	Genes	P-Value	Fold Enrichment
GO:0000281	Mitotic cytokinesis	KIF4A, KIF20A, CENPA	0.00061	0.036
GO:0032508	DNA duplex unwinding	ERCC6L, MCM3	0.00083	0.036
GO:0051301	Cell division	CCNA2, ERCC6L, MAD2L1, RUVBL1	0.0011	0.036
GO:0140588	Chromatin looping	ERCC6L, MCM3	0.0038	0.094
GO:0034080	CENP-A containing chromatin assembly	HJURP, CENPA	0.0057	0.11
GO:0006281	DNA repair	ERCC6L, RUVBL1, FEN1	0.011	0.18
GO:0006270	DNA replication initiation	MCM3, MCM10	0.015	0.21
GO:0006284	Base-excision repair	FEN1, NEIL3	0.019	0.23
GO:0000132	Establishment of mitotic spindle orientation	CENPA, MAD2L1	0.021	0.23
GO:0006275	Regulation of DNA replication	CCNA2, RUVBL1	0.025	0.24
GO:0007018	Microtubule-based movement	KIF4A, KIF20A	0.045	0.4
GO:0006338	Chromatin remodeling	CENPA, ERCC6L, MCM3, HJURP	0.092	0.75

## Sheet: Table S2
Table S2. Up regulated proteins for quantitative proteomics of treatment with pyrvinium pamoate, sirolimus or combination therapy in SK-N-DZ.
P/DMSO
Protein IDs	Protein names	Gene names	-Log10 (P-value)	Log2 (Foldchange)
O75208	Ubiquinone biosynthesis protein COQ9, mitochondrial	COQ9	1.43411	0.89682
P0CG34	Thymosin beta-15A;Thymosin beta-15B	TMSB15A	1.95258	0.850896
O00193	Small acidic protein	SMAP	2.05732	0.817075
Q93077	Histone H2A type 1-C;Histone H2A type 3;Histone H2A type 1-B/E	HIST1H2AC	1.73137	0.750966
P48506	Glutamate--cysteine ligase catalytic subunit	GCLC	1.50365	0.728182
Q96AE4	Far upstream element-binding protein 1	FUBP1	1.50734	0.69264
P31146	Coronin-1A	CORO1A	1.77681	0.683637
Q9UNY4	Transcription termination factor 2	TTF2	1.71392	0.66287
Q9Y5J7	Mitochondrial import inner membrane translocase subunit Tim9	TIMM9	1.94325	0.628362
Q9H4L7	SWI/SNF-related matrix-associated actin-dependent regulator of chromatin subfamily A containing DEAD/H box 1	SMARCAD1	1.58714	0.616665
Q9BT23	LIM domain-containing protein 2	LIMD2	1.42197	0.58924
S/DMSO
Protein IDs	Protein names	Gene names	-Log10 (P-value)	Log2 (Foldchange)
Q96EA4	Protein Spindly	SPDL1	1.59729	0.956586
Q7L1Q6	Basic leucine zipper and W2 domain-containing protein 1	BZW1	1.95787	0.760461
P38432	Coilin	COIL	1.86428	0.689106
Q01094	Transcription factor E2F1	E2F1	3.0733	0.680293
O15127	Secretory carrier-associated membrane protein 2	SCAMP2	1.5028	0.6091
PS/DMSO for batch1
Protein IDs	Protein names	Gene names	-Log10 (P-value)	Log2 (Foldchange)
Q93077	Histone H2A type 1-C;Histone H2A type 3;Histone H2A type 1-B/E	HIST1H2AC	3.31015	1.71109
O00193	Small acidic protein	SMAP	3.19874	1.56028
P0CG34	Thymosin beta-15A;Thymosin beta-15B	TMSB15A	2.92444	1.41526
P42330	Aldo-keto reductase family 1 member C3	AKR1C3	3.73504	1.34819
Q9UKV8	Protein argonaute-2;Protein argonaute-3;Protein argonaute-1;Protein argonaute-4	AGO2	2.52502	1.31944
Q6IA86	Elongator complex protein 2	ELP2	3.18545	1.12526
O15127	Secretory carrier-associated membrane protein 2	SCAMP2	4.6984	0.978296
O15240	Neurosecretory protein VGF;Neuroendocrine regulatory peptide-1;Neuroendocrine regulatory peptide-2;Antimicrobial peptide VGF[554-577]	VGF	2.10952	0.923808
P07954	Fumarate hydratase, mitochondrial	FH	2.58734	0.86647
O75347	Tubulin-specific chaperone A	TBCA	3.17457	0.816049
Q9UMN6	Histone-lysine N-methyltransferase 2B	KMT2B	2.86516	0.815061
P49841	Glycogen synthase kinase-3 beta	GSK3B	2.30806	0.800194
Q9NUD5	Zinc finger CCHC domain-containing protein 3	ZCCHC3	1.89397	0.779655
P31146	Coronin-1A	CORO1A	3.26996	0.753013
Q9UBV2	Protein sel-1 homolog 1	SEL1L	2.58989	0.745239
Q9NQ92	Coordinator of PRMT5 and differentiation stimulator	COPRS	3.01813	0.732583
Q9UNY4	Transcription termination factor 2	TTF2	2.2739	0.726679
Q9NPE3	H/ACA ribonucleoprotein complex subunit 3	NOP10	2.2604	0.707572
P48506	Glutamate--cysteine ligase catalytic subunit	GCLC	2.9936	0.699071
Q9BT23	LIM domain-containing protein 2	LIMD2	1.49626	0.699011
Q9H4L7	SWI/SNF-related matrix-associated actin-dependent regulator of chromatin subfamily A containing DEAD/H box 1	SMARCAD1	3.74146	0.687535
O75340	Programmed cell death protein 6	PDCD6	2.28112	0.676549
Q15691	Microtubule-associated protein RP/EB family member 1	MAPRE1	3.33299	0.652499
P17655	Calpain-2 catalytic subunit	CAPN2	2.50054	0.652051
O43852	Calumenin	CALU	2.63681	0.638194
Q14527	Helicase-like transcription factor	HLTF	3.15745	0.634181
O94842	TOX high mobility group box family member 4	TOX4	2.16981	0.626694
Q14344	Guanine nucleotide-binding protein subunit alpha-13	GNA13	2.5591	0.625874
Q9Y5J7	Mitochondrial import inner membrane translocase subunit Tim9	TIMM9	2.36862	0.617442
Q6NZY4	Zinc finger CCHC domain-containing protein 8	ZCCHC8	2.37275	0.610942
P49591	Serine--tRNA ligase, cytoplasmic	SARS	3.27797	0.6066
Q9HCD5	Nuclear receptor coactivator 5	NCOA5	3.32742	0.603111
O00764	Pyridoxal kinase	PDXK	3.08034	0.596673
PS/DMSO for batch 2
Protein IDs	Protein names	Gene names	-Log10 (P-value)	Log2 (Foldchange)
O15127	Secretory carrier-associated membrane protein 2	SCAMP2	3.1957	1.83818
Q93077	Histone H2A type 1-C;Histone H2A type 3;Histone H2A type 1-B/E	HIST1H2AC	2.98504	1.58021
P0CG34	Thymosin beta-15A;Thymosin beta-15B	TMSB15A	2.80509	1.45129
O00193	Small acidic protein	SMAP	2.97138	1.45063
O15069	NAC-alpha domain-containing protein 1	NACAD	3.65468	1.25314
P42330	Aldo-keto reductase family 1 member C3	AKR1C3	4.36058	1.19687
Q6IA86	Elongator complex protein 2	ELP2	3.05201	1.19565
P05026	Sodium/potassium-transporting ATPase subunit beta-1	ATP1B1	2.79315	0.95433
O43852	Calumenin	CALU	3.63303	0.939594
O15240	Neurosecretory protein VGF;Neuroendocrine regulatory peptide-1;Neuroendocrine regulatory peptide-2;Antimicrobial peptide VGF[554-577]	VGF	2.26837	0.908758
Q13542	Eukaryotic translation initiation factor 4E-binding protein 2	EIF4EBP2	1.83607	0.892012
Q9UMN6	Histone-lysine N-methyltransferase 2B	KMT2B	2.42687	0.880728
P49006	MARCKS-related protein	MARCKSL1	1.39839	0.862876
O75347	Tubulin-specific chaperone A	TBCA	3.33062	0.838341
Q15436	Protein transport protein Sec23A	SEC23A	2.75674	0.811948
O75477	Erlin-1	ERLIN1	2.72176	0.790442
O43491	Band 4.1-like protein 2	EPB41L2	2.35752	0.786872
P35250	Replication factor C subunit 2	RFC2	2.50064	0.780546
Q6ZU35	Uncharacterized protein KIAA1211	KIAA1211	2.60645	0.762107
Q8WY22	BRI3-binding protein	BRI3BP	2.32135	0.748332
Q05682	Caldesmon	CALD1	4.40881	0.732651
P31146	Coronin-1A	CORO1A	2.4428	0.726079
P53801	Pituitary tumor-transforming gene 1 protein-interacting protein	PTTG1IP	3.80898	0.714602
P62312	U6 snRNA-associated Sm-like protein LSm6	LSM6	3.86827	0.711075
Q9H3P7	Golgi resident protein GCP60	ACBD3	1.6218	0.707552
P18615	Negative elongation factor E	NELFE	2.77835	0.694803
Q6NZY4	Zinc finger CCHC domain-containing protein 8	ZCCHC8	2.92718	0.674342
Q96PZ0	Pseudouridylate synthase 7 homolog	PUS7	2.72395	0.663374
Q10570	Cleavage and polyadenylation specificity factor subunit 1	CPSF1	2.17844	0.659322
Q96GM5	SWI/SNF-related matrix-associated actin-dependent regulator of chromatin subfamily D member 1	SMARCD1	3.01185	0.655067
Q53HC9	Protein TSSC1	TSSC1	3.40188	0.653826
Q15691	Microtubule-associated protein RP/EB family member 1	MAPRE1	3.69527	0.65144
P05114	Non-histone chromosomal protein HMG-14	HMGN1	1.58608	0.641652
Q13123	Protein Red	IK	2.75983	0.641367
Q9H4L7	SWI/SNF-related matrix-associated actin-dependent regulator of chromatin subfamily A containing DEAD/H box 1	SMARCAD1	2.99384	0.613652
Q8WUB8	PHD finger protein 10	PHF10	2.37727	0.600164
P49591	Serine--tRNA ligase, cytoplasmic	SARS	2.74853	0.591317
PS/P
Protein IDs	Protein names	Gene names	-Log10 (P-value)	Log2 (Foldchange)
Q93077	Histone H2A type 1-C;Histone H2A type 3;Histone H2A type 1-B/E	HIST1H2AC	1.76777	0.960123
P42330	Aldo-keto reductase family 1 member C3	AKR1C3	2.855	0.810872
Q9UKV8	Protein argonaute-2;Protein argonaute-3;Protein argonaute-1;Protein argonaute-4	AGO2	1.85478	0.810617
P07954	Fumarate hydratase, mitochondrial	FH	1.78554	0.774697
O00193	Small acidic protein	SMAP	1.85121	0.743209
Q6IA86	Elongator complex protein 2	ELP2	1.99427	0.688768
O15127	Secretory carrier-associated membrane protein 2	SCAMP2	2.87939	0.640215
PS/S
Protein IDs	Protein names	Gene names	-Log10 (P-value)	Log2 (Foldchange)
O95602	DNA-directed RNA polymerase I subunit RPA1	POLR1A	2.2841	2.21453
P49006	MARCKS-related protein	MARCKSL1	2.56239	2.04143
O15069	NAC-alpha domain-containing protein 1	NACAD	2.62236	1.51907
P17096	High mobility group protein HMG-I/HMG-Y	HMGA1	3.71068	1.405
O15240	Neurosecretory protein VGF;Neuroendocrine regulatory peptide-1;Neuroendocrine regulatory peptide-2;Antimicrobial peptide VGF	VGF	5.00357	1.3215
P05026	Sodium/potassium-transporting ATPase subunit beta-1	ATP1B1	2.61	1.31043
Q6ZN17	Protein lin-28 homolog B	LIN28B	3.85863	1.29947
Q08378	Golgin subfamily A member 3	GOLGA3	2.8059	1.25477
Q13542	Eukaryotic translation initiation factor 4E-binding protein 2	EIF4EBP2	3.5137	1.24377
O15127	Secretory carrier-associated membrane protein 2	SCAMP2	5.71928	1.2291
Q93077	Histone H2A type 1-C;Histone H2A type 3;Histone H2A type 1-B/E	HIST1H2AC	7.23912	1.21563
O43491	Band 4.1-like protein 2	EPB41L2	3.49409	1.1997
P0CG34	Thymosin beta-15A;Thymosin beta-15B	TMSB15A	5.83796	1.19843
O00193	Small acidic protein	SMAP	7.30389	1.1771
P49427	Ubiquitin-conjugating enzyme E2 R1	CDC34	1.98682	1.1386
Q6IA86	Elongator complex protein 2	ELP2	6.61083	1.0966
P31146	Coronin-1A	CORO1A	3.40503	1.0773
P80723	Brain acid soluble protein 1	BASP1	1.78347	1.02297
Q9H3P7	Golgi resident protein GCP60	ACBD3	1.83925	0.936233
Q15061	WD repeat-containing protein 43	WDR43	4.40791	0.936
Q9Y6H1	Coiled-coil-helix-coiled-coil-helix domain-containing protein 2;Putative coiled-coil-helix-coiled-coil-helix domain-containing protein CHCHD2P9, mitochondrial	CHCHD2	3.09015	0.9293
P29692	Elongation factor 1-delta	EEF1D	2.00216	0.888033
P37268	Squalene synthase	FDFT1	3.49058	0.8783
Q7Z5K2	Wings apart-like protein homolog	WAPAL	3.38249	0.876333
P42330	Aldo-keto reductase family 1 member C3	AKR1C3	8.75506	0.875867
Q8WY22	BRI3-binding protein	BRI3BP	4.01614	0.875867
P29083	General transcription factor IIE subunit 1	GTF2E1	2.38251	0.873567
Q53HC9	Protein TSSC1	TSSC1	4.94989	0.866767
Q9Y5J7	Mitochondrial import inner membrane translocase subunit Tim9	TIMM9	3.44569	0.8657
O75717	WD repeat and HMG-box DNA-binding protein 1	WDHD1	3.05105	0.8655
O60869	Endothelial differentiation-related factor 1	EDF1	1.90132	0.863933
Q96F85-2	CB1 cannabinoid receptor-interacting protein 1	CNRIP1	1.8207	0.863367
O43852	Calumenin	CALU	5.19658	0.830433
O94913	Pre-mRNA cleavage complex 2 protein Pcf11	PCF11	3.63114	0.818933
Q92747	Actin-related protein 2/3 complex subunit 1A	ARPC1A	2.45575	0.8112
O75436	Vacuolar protein sorting-associated protein 26A	VPS26A	3.98901	0.8076
Q6NZY4	Zinc finger CCHC domain-containing protein 8	ZCCHC8	5.36222	0.8016
Q9Y3C6	Peptidyl-prolyl cis-trans isomerase-like 1	PPIL1	3.50531	0.7918
Q8IZ69	tRNA (uracil-5-)-methyltransferase homolog A	TRMT2A	2.76283	0.790233
Q7Z5L9	Interferon regulatory factor 2-binding protein 2	IRF2BP2	2.24227	0.782167
Q9P270	SLAIN motif-containing protein 2	SLAIN2	3.06863	0.777333
Q13951-2	Core-binding factor subunit beta	CBFB	3.49703	0.763167
Q9P2N5	RNA-binding protein 27	RBM27	3.22587	0.760467
Q9H910	Hematological and neurological expressed 1-like protein	HN1L	1.7996	0.759667
P55081	Microfibrillar-associated protein 1	MFAP1	3.156	0.757667
O15020	Spectrin beta chain, non-erythrocytic 2	SPTBN2	4.6717	0.752133
Q9BWJ5	Splicing factor 3B subunit 5	SF3B5	2.23254	0.7509
P16401	Histone H1.5	HIST1H1B	2.21577	0.7489
Q15436	Protein transport protein Sec23A	SEC23A	5.62817	0.743567
Q9UHR5	SAP30-binding protein	SAP30BP	3.52679	0.7398
Q8N4V1	Membrane magnesium transporter 1	MMGT1	3.53121	0.739667
Q9BSD7	Cancer-related nucleoside-triphosphatase	NTPCR	2.09759	0.739633
Q9NQ92	Coordinator of PRMT5 and differentiation stimulator	COPRS	3.17045	0.738667
Q96IX5	Up-regulated during skeletal muscle growth protein 5	USMG5	1.72138	0.734233
Q8WWH5	Probable tRNA pseudouridine synthase 1	TRUB1	1.92516	0.733767
Q99856	AT-rich interactive domain-containing protein 3A	ARID3A	3.93426	0.732233
O75937	DnaJ homolog subfamily C member 8	DNAJC8	5.0534	0.732233
O75347	Tubulin-specific chaperone A	TBCA	6.20856	0.727433
Q8WUD4	Coiled-coil domain-containing protein 12	CCDC12	2.38377	0.721933
O75880	Protein SCO1 homolog, mitochondrial	SCO1	3.19864	0.720967
P52298	Nuclear cap-binding protein subunit 2	NCBP2	2.122	0.7206
Q9Y5A9	YTH domain-containing family protein 2	YTHDF2	1.52285	0.718833
Q9Y5B0	RNA polymerase II subunit A C-terminal domain phosphatase	CTDP1	3.94344	0.718233
O00232	26S proteasome non-ATPase regulatory subunit 12	PSMD12	3.40472	0.7171
Q5RKV6	Exosome complex component MTR3	EXOSC6	2.67906	0.716
Q8ND56	Protein LSM14 homolog A	LSM14A	3.9003	0.710367
P18615	Negative elongation factor E	NELFE	5.5348	0.7098
Q05682	Caldesmon	CALD1	3.44364	0.7062
P16989	Y-box-binding protein 3	YBX3	3.18619	0.7043
Q15269	Periodic tryptophan protein 2 homolog	PWP2	3.92	0.7004
Q9Y2J2	Band 4.1-like protein 3;Band 4.1-like protein 3, N-terminally processed	EPB41L3	3.43337	0.6992
Q99523	Sortilin	SORT1	2.38282	0.698567
Q96M27	Protein PRRC1	PRRC1	4.54893	0.6916
P54725	UV excision repair protein RAD23 homolog A	RAD23A	3.55436	0.6878
Q9NV06	DDB1- and CUL4-associated factor 13	DCAF13	1.8545	0.685533
Q9BRL6	Serine/arginine-rich splicing factor 8	SRSF8	2.07597	0.6826
Q9NYF8	Bcl-2-associated transcription factor 1	BCLAF1	2.02674	0.678467
Q9Y547	Intraflagellar transport protein 25 homolog	HSPB11	6.08029	0.673333
Q969S3	Zinc finger protein 622	ZNF622	4.75406	0.670833
P17655	Calpain-2 catalytic subunit	CAPN2	5.21572	0.664933
Q8WXI9	Transcriptional repressor p66-beta	GATAD2B	4.00396	0.6642
Q8WUB8	PHD finger protein 10	PHF10	4.16509	0.6501
Q9HCD5	Nuclear receptor coactivator 5	NCOA5	3.7625	0.644233
Q15942	Zyxin	ZYX	2.68923	0.639467
P25788	Proteasome subunit alpha type-3	PSMA3	5.16334	0.6285
Q8IX12	Cell division cycle and apoptosis regulator protein 1	CCAR1	2.55378	0.626567
Q32MZ4	Leucine-rich repeat flightless-interacting protein 1	LRRFIP1	2.53626	0.6263
O43768	Alpha-endosulfine	ENSA	1.97602	0.626033
Q9UGV2	Protein NDRG3	NDRG3	1.45814	0.623133
Q9H4L7	SWI/SNF-related matrix-associated actin-dependent regulator of chromatin subfamily A containing DEAD/H box 1	SMARCAD1	4.04657	0.618567
Q14108	Lysosome membrane protein 2	SCARB2	3.0929	0.615567
Q8N9N8	Probable RNA-binding protein EIF1AD	EIF1AD	3.63475	0.615
Q96AC1	Fermitin family homolog 2	FERMT2	3.46131	0.611533
Q9Y3B2	Exosome complex component CSL4	EXOSC1	3.50363	0.6094
O14974	Protein phosphatase 1 regulatory subunit 12A	PPP1R12A	2.2282	0.609333
P40222	Alpha-taxilin	TXLNA	2.15322	0.609
Q15691	Microtubule-associated protein RP/EB family member 1	MAPRE1	6.27046	0.608533
O14497	AT-rich interactive domain-containing protein 1A	ARID1A	3.44829	0.607333
Q14677	Clathrin interactor 1	CLINT1	1.98704	0.607167
P52565	Rho GDP-dissociation inhibitor 1	ARHGDIA	3.55199	0.606933
O75608	Acyl-protein thioesterase 1	LYPLA1	4.98088	0.603267
Q9P2W1	Homologous-pairing protein 2 homolog	PSMC3IP	3.58253	0.601
Q15836	Vesicle-associated membrane protein 3	VAMP3	2.21518	0.597433
Q9UI10	Translation initiation factor eIF-2B subunit delta	EIF2B4	2.73138	0.595733
Q9H6F5	Coiled-coil domain-containing protein 86	CCDC86	1.70481	0.595433
O94842	TOX high mobility group box family member 4	TOX4	5.60737	0.594233
Q9UMN6	Histone-lysine N-methyltransferase 2B	KMT2B	6.28865	0.593233
Q9NR28	Diablo homolog, mitochondrial	DIABLO	1.70221	0.5928
Q9H3P2	Negative elongation factor A	NELFA	3.66827	0.5886
P54132	Bloom syndrome protein	BLM	4.38726	0.5877
Q96ME7	Zinc finger protein 512	ZNF512	6.18638	0.583
Q9UNY4	Transcription termination factor 2	TTF2	4.27272	0.582367
P06400	Retinoblastoma-associated protein	RB1	1.72561	0.580967
Q13123	Protein Red	IK	3.95844	0.580067

## Sheet: Table S3
Table S3. Down regulated proteins for quantitative proteomics of treatment with pyrvinium pamoate, sirolimus or combination therapy in SK-N-DZ.
P/DMSO
Protein IDs	Protein names	Gene names	-Log10 (P-value)	Log2 (Foldchange)
P09001	39S ribosomal protein L3, mitochondrial	MRPL3	2.50031	-1.04544
Q9P015	39S ribosomal protein L15, mitochondrial	MRPL15	2.62027	-0.940115
Q9BYD6	39S ribosomal protein L1, mitochondrial	MRPL1	1.91791	-0.886398
Q16850	Lanosterol 14-alpha demethylase	CYP51A1	1.39261	-0.847802
Q13427	Peptidyl-prolyl cis-trans isomerase G	PPIG	1.45448	-0.799831
Q15004	PCNA-associated factor	KIAA0101	2.53746	-0.791067
P49406	39S ribosomal protein L19, mitochondrial	MRPL19	3.00331	-0.772789
O00762	Ubiquitin-conjugating enzyme E2 C	UBE2C	2.92476	-0.751393
P82930	28S ribosomal protein S34, mitochondrial	MRPS34	1.67419	-0.690125
O14561	Acyl carrier protein, mitochondrial	NDUFAB1	3.89	-0.674649
Q7L5D6	Golgi to ER traffic protein 4 homolog	GET4	2.25534	-0.666832
O96000	NADH dehydrogenase [ubiquinone] 1 beta subcomplex subunit 10	NDUFB10	1.52077	-0.651413
O43504	Ragulator complex protein LAMTOR5	LAMTOR5	2.21303	-0.638328
Q9UDY8	Mucosa-associated lymphoid tissue lymphoma translocation protein 1	MALT1	1.42805	-0.637197
Q13325	Interferon-induced protein with tetratricopeptide repeats 5	IFIT5	1.79061	-0.621702
S/DMSO
Protein IDs	Protein names	Gene names	-Log10 (P-value)	Log2 (Foldchange)
O95602	DNA-directed RNA polymerase I subunit RPA1	POLR1A	1.97775	-1.8885
P49006	MARCKS-related protein	MARCKSL1	1.76289	-1.17859
Q9P013	Spliceosome-associated protein CWC15 homolog	CWC15	2.50598	-0.978733
Q96C90	Protein phosphatase 1 regulatory subunit 14B	PPP1R14B	2.2555	-0.899885
P17096	High mobility group protein HMG-I/HMG-Y	HMGA1	2.04631	-0.864376
P63313	Thymosin beta-10	TMSB10	2.66525	-0.856088
Q13541	Eukaryotic translation initiation factor 4E-binding protein 1	EIF4EBP1	2.11168	-0.85407
Q08378	Golgin subfamily A member 3	GOLGA3	2.23859	-0.789827
Q8IZ69	tRNA (uracil-5-)-methyltransferase homolog A	TRMT2A	2.43984	-0.780123
Q6ZN17	Protein lin-28 homolog B	LIN28B	2.17291	-0.761538
Q9NRF9	DNA polymerase epsilon subunit 3	POLE3	2.15746	-0.711019
P49427	Ubiquitin-conjugating enzyme E2 R1	CDC34	2.64452	-0.706745
P29083	General transcription factor IIE subunit 1	GTF2E1	1.87537	-0.69954
P62328	Thymosin beta-4;Hematopoietic system regulatory peptide	TMSB4X	2.34794	-0.686602
Q9Y6H1	Coiled-coil-helix-coiled-coil-helix domain-containing protein 2;Putative coiled-coil-helix-coiled-coil-helix domain-containing protein CHCHD2P9, mitochondrial	CHCHD2	2.38192	-0.638946
P80723	Brain acid soluble protein 1	BASP1	1.98211	-0.63499
P29966	Myristoylated alanine-rich C-kinase substrate	MARCKS	2.14853	-0.634169
Q16718	NADH dehydrogenase [ubiquinone] 1 alpha subcomplex subunit 5	NDUFA5	2.00876	-0.632168
O43768	Alpha-endosulfine	ENSA	2.1676	-0.625713
Q7Z5L9	Interferon regulatory factor 2-binding protein 2	IRF2BP2	1.88739	-0.602021
O60869	Endothelial differentiation-related factor 1	EDF1	1.9654	-0.594179
P63279	SUMO-conjugating enzyme UBC9	UBE2I	2.44647	-0.585044
PS/DMSO for batch1
Protein IDs	Protein names	Gene names	-Log10 (P-value)	Log2 (Foldchange)
Q9BRG1	Vacuolar protein-sorting-associated protein 25	VPS25	5.0825	-1.95753
Q6ZMZ3	Nesprin-3	SYNE3	3.61834	-1.64701
P68133	Actin, alpha skeletal muscle;Actin, alpha cardiac muscle 1;Actin, aortic smooth muscle;Actin, gamma-enteric smooth muscle	ACTA1	3.60761	-1.53106
Q3ZCM7	Tubulin beta-8 chain	TUBB8	3.2802	-1.36491
P60709	Actin, cytoplasmic 1;Actin, cytoplasmic 1, N-terminally processed	ACTB	3.24763	-1.35379
O60427	Fatty acid desaturase 1	FADS1	4.09712	-1.35223
P62633	Cellular nucleic acid-binding protein	CNBP	4.80971	-1.29216
Q71U36	Tubulin alpha-1A chain;Tubulin alpha-1C chain;Tubulin alpha-8 chain	TUBA1A	3.1092	-1.28703
Q9P015	39S ribosomal protein L15, mitochondrial	MRPL15	4.6563	-1.26139
P79522	Proline-rich protein 3	PRR3	3.04032	-1.2119
P05386	60S acidic ribosomal protein P1	RPLP1	3.28207	-1.19255
Q15004	PCNA-associated factor	KIAA0101	4.98794	-1.17721
P09001	39S ribosomal protein L3, mitochondrial	MRPL3	4.74392	-1.14421
P49406	39S ribosomal protein L19, mitochondrial	MRPL19	4.509	-1.12317
P62306	Small nuclear ribonucleoprotein F	SNRPF	4.10558	-1.07843
O00459	Phosphatidylinositol 3-kinase regulatory subunit beta	PIK3R2	2.85253	-1.06531
Q13015	Protein AF1q	MLLT11	3.89238	-1.03203
P53778	Mitogen-activated protein kinase 12	MAPK12	2.93445	-1.02847
O00762	Ubiquitin-conjugating enzyme E2 C	UBE2C	6.63374	-1.01227
Q7L5D6	Golgi to ER traffic protein 4 homolog	GET4	2.15968	-0.985341
P20674	Cytochrome c oxidase subunit 5A, mitochondrial	COX5A	5.88195	-0.983851
Q9NPI1	Bromodomain-containing protein 7	BRD7	2.36027	-0.977794
P26992	Ciliary neurotrophic factor receptor subunit alpha	CNTFR	3.19283	-0.971036
Q9Y2R9	28S ribosomal protein S7, mitochondrial	MRPS7	2.71507	-0.951541
Q8IX01	SURP and G-patch domain-containing protein 2	SUGP2	2.98294	-0.940582
O14561	Acyl carrier protein, mitochondrial	NDUFAB1	5.07696	-0.935104
Q96AX1	Vacuolar protein sorting-associated protein 33A	VPS33A	2.61436	-0.887451
P43487	Ran-specific GTPase-activating protein	RANBP1	3.63106	-0.865945
Q13111	Chromatin assembly factor 1 subunit A	CHAF1A	2.89468	-0.865276
Q05193	Dynamin-1	DNM1	3.88873	-0.829395
Q8NEZ2	Vacuolar protein sorting-associated protein 37A	VPS37A	2.5903	-0.800583
P51398	28S ribosomal protein S29, mitochondrial	DAP3	3.19659	-0.790734
Q05086	Ubiquitin-protein ligase E3A	UBE3A	2.80842	-0.773794
Q13325	Interferon-induced protein with tetratricopeptide repeats 5	IFIT5	1.99535	-0.770494
P30084	Enoyl-CoA hydratase, mitochondrial	ECHS1	4.16938	-0.762959
P11802	Cyclin-dependent kinase 4	CDK4	3.15833	-0.755802
Q8NDH2	Coiled-coil domain-containing protein 168	CCDC168	2.24025	-0.740152
P13861	cAMP-dependent protein kinase type II-alpha regulatory subunit	PRKAR2A	2.95361	-0.730672
Q9Y450	HBS1-like protein	HBS1L	2.82227	-0.72916
Q15049	Membrane protein MLC1	MLC1	1.75044	-0.707923
Q14145	Kelch-like ECH-associated protein 1	KEAP1	2.86445	-0.705947
P27348	14-3-3 protein theta	YWHAQ	2.6135	-0.694019
Q8N9Z2	Coiled-coil domain-containing protein 71L	CCDC71L	2.88511	-0.677261
O96000	NADH dehydrogenase [ubiquinone] 1 beta subcomplex subunit 10	NDUFB10	3.39736	-0.670364
Q8TEA8	D-tyrosyl-tRNA(Tyr) deacylase 1	DTD1	3.14275	-0.66393
P82933	28S ribosomal protein S9, mitochondrial	MRPS9	4.74418	-0.663124
Q96SI9	Spermatid perinuclear RNA-binding protein	STRBP	1.96698	-0.662975
O43504	Ragulator complex protein LAMTOR5	LAMTOR5	3.0253	-0.661622
P13051	Uracil-DNA glycosylase	UNG	2.47011	-0.658489
P61981	14-3-3 protein gamma;14-3-3 protein gamma, N-terminally processed	YWHAG	2.28563	-0.655973
P04181	Ornithine aminotransferase, mitochondrial;Ornithine aminotransferase, hepatic form;Ornithine aminotransferase, renal form	OAT	4.18248	-0.655444
P41223	Protein BUD31 homolog	BUD31	2.71641	-0.651057
P55145	Mesencephalic astrocyte-derived neurotrophic factor	MANF	3.30686	-0.649694
P00846	ATP synthase subunit a	MT-ATP6	3.64376	-0.648832
Q96S55	ATPase WRNIP1	WRNIP1	3.70369	-0.647448
P50579	Methionine aminopeptidase 2	METAP2	2.93306	-0.647447
Q96KQ7	Histone-lysine N-methyltransferase EHMT2	EHMT2	3.44691	-0.643006
Q9Y3D9	28S ribosomal protein S23, mitochondrial	MRPS23	3.4852	-0.631581
P82650	28S ribosomal protein S22, mitochondrial	MRPS22	3.23427	-0.63037
P49427	Ubiquitin-conjugating enzyme E2 R1	CDC34	4.11456	-0.615683
Q9BYD6	39S ribosomal protein L1, mitochondrial	MRPL1	2.06277	-0.615138
Q8N126	Cell adhesion molecule 3	CADM3	1.61037	-0.607388
Q9GZT3	SRA stem-loop-interacting RNA-binding protein, mitochondrial	SLIRP	2.46664	-0.600332
P49643	DNA primase large subunit	PRIM2	4.3698	-0.596694
PS/DMSO for batch 2
Protein IDs	Protein names	Gene names	-Log10 (P-value)	Log2 (Foldchange)
Q3ZCM7	Tubulin beta-8 chain	TUBB8	3.40649	-1.67145
P20674	Cytochrome c oxidase subunit 5A, mitochondrial	COX5A	5.09904	-1.58124
O14561	Acyl carrier protein, mitochondrial	NDUFAB1	3.56358	-1.56197
P62633	Cellular nucleic acid-binding protein	CNBP	3.20537	-1.42092
P60709	Actin, cytoplasmic 1;Actin, cytoplasmic 1, N-terminally processed	ACTB	3.68652	-1.34091
P68133	Actin, alpha skeletal muscle;Actin, alpha cardiac muscle 1;Actin, aortic smooth muscle;Actin, gamma-enteric smooth muscle	ACTA1	3.40339	-1.31254
P51398	28S ribosomal protein S29, mitochondrial	DAP3	4.22587	-1.30108
Q71U36	Tubulin alpha-1A chain;Tubulin alpha-1C chain;Tubulin alpha-8 chain	TUBA1A	3.20968	-1.23331
Q13111	Chromatin assembly factor 1 subunit A	CHAF1A	3.26554	-1.20309
P05386	60S acidic ribosomal protein P1	RPLP1	3.00013	-1.15537
Q15004	PCNA-associated factor	KIAA0101	5.02514	-1.11961
O00762	Ubiquitin-conjugating enzyme E2 C	UBE2C	4.78119	-1.0889
Q9P015	39S ribosomal protein L15, mitochondrial	MRPL15	4.87437	-1.06975
Q13015	Protein AF1q	MLLT11	4.29628	-1.0358
P49406	39S ribosomal protein L19, mitochondrial	MRPL19	4.52208	-1.03371
P61313	60S ribosomal protein L15	RPL15	3.31629	-0.999061
Q9P013	Spliceosome-associated protein CWC15 homolog	CWC15	2.6037	-0.996174
P82933	28S ribosomal protein S9, mitochondrial	MRPS9	3.35746	-0.919708
Q9UPP2	IQ motif and SEC7 domain-containing protein 3	IQSEC3	2.0667	-0.915648
Q13257	Mitotic spindle assembly checkpoint protein MAD2A	MAD2L1	3.99438	-0.906583
P78395	Melanoma antigen preferentially expressed in tumors	PRAME	3.70818	-0.880756
P62306	Small nuclear ribonucleoprotein F	SNRPF	3.08839	-0.876418
Q5VTL8	Pre-mRNA-splicing factor 38B	PRPF38B	3.17143	-0.84717
P43487	Ran-specific GTPase-activating protein	RANBP1	3.06216	-0.823967
P50579	Methionine aminopeptidase 2	METAP2	3.7691	-0.82222
Q8IX01	SURP and G-patch domain-containing protein 2	SUGP2	2.80458	-0.814298
P82930	28S ribosomal protein S34, mitochondrial	MRPS34	3.71491	-0.80971
P82650	28S ribosomal protein S22, mitochondrial	MRPS22	4.28921	-0.782196
Q07812	Apoptosis regulator BAX	BAX	4.246	-0.779765
Q8N9Z2	Coiled-coil domain-containing protein 71L	CCDC71L	2.8773	-0.777194
P79522	Proline-rich protein 3	PRR3	1.99634	-0.776421
Q96CW5	Gamma-tubulin complex component 3	TUBGCP3	3.49505	-0.774004
P13987	CD59 glycoprotein	CD59	1.98598	-0.773825
Q9Y2R9	28S ribosomal protein S7, mitochondrial	MRPS7	3.52212	-0.766533
Q8NEZ2	Vacuolar protein sorting-associated protein 37A	VPS37A	2.65867	-0.759031
P63313	Thymosin beta-10	TMSB10	2.2868	-0.752672
O75947	ATP synthase subunit d, mitochondrial	ATP5H	3.24974	-0.749395
Q8TD16	Protein bicaudal D homolog 2	BICD2	2.83947	-0.744759
Q96J01	THO complex subunit 3	THOC3	4.64635	-0.744637
Q9BT23	LIM domain-containing protein 2	LIMD2	2.10062	-0.74146
O75489	NADH dehydrogenase [ubiquinone] iron-sulfur protein 3, mitochondrial	NDUFS3	4.33237	-0.741002
Q15049	Membrane protein MLC1	MLC1	1.98804	-0.723214
O94925-3	Glutaminase kidney isoform, mitochondrial	GLS	5.51027	-0.721277
Q13043	Serine/threonine-protein kinase 4;Serine/threonine-protein kinase 4 37kDa subunit;Serine/threonine-protein kinase 4 18kDa subunit	STK4	3.01275	-0.71231
Q9UJX4	Anaphase-promoting complex subunit 5	ANAPC5	2.64786	-0.708674
P17612	cAMP-dependent protein kinase catalytic subunit alpha;cAMP-dependent protein kinase catalytic subunit beta	PRKACA	2.98286	-0.703053
Q8IZ40	REST corepressor 2	RCOR2	3.41357	-0.70156
Q13325	Interferon-induced protein with tetratricopeptide repeats 5	IFIT5	2.77917	-0.700095
Q9UBI6	Guanine nucleotide-binding protein G(I)/G(S)/G(O) subunit gamma-12	GNG12	2.96553	-0.696003
Q8NBS9	Thioredoxin domain-containing protein 5	TXNDC5	3.94458	-0.68977
P49643	DNA primase large subunit	PRIM2	4.73558	-0.685204
Q9BR76	Coronin-1B	CORO1B	3.42633	-0.677909
P37802	Transgelin-2	TAGLN2	3.33658	-0.672398
Q9NQ50	39S ribosomal protein L40, mitochondrial	MRPL40	3.41515	-0.667768
Q00059	Transcription factor A, mitochondrial	TFAM	4.30647	-0.664202
P41223	Protein BUD31 homolog	BUD31	1.86441	-0.652632
P13051	Uracil-DNA glycosylase	UNG	3.59047	-0.651297
Q9H857	5-nucleotidase domain-containing protein 2	NT5DC2	2.42263	-0.651105
P61009	Signal peptidase complex subunit 3	SPCS3	3.63835	-0.648913
Q9BYD6	39S ribosomal protein L1, mitochondrial	MRPL1	2.88298	-0.647848
P00846	ATP synthase subunit a	MT-ATP6	3.4954	-0.642499
P34949	Mannose-6-phosphate isomerase	MPI	2.94493	-0.636257
P31350	Ribonucleoside-diphosphate reductase subunit M2	RRM2	3.62693	-0.630702
P30084	Enoyl-CoA hydratase, mitochondrial	ECHS1	6.60681	-0.630023
P09001	39S ribosomal protein L3, mitochondrial	MRPL3	4.1431	-0.624098
O14802	DNA-directed RNA polymerase III subunit RPC1	POLR3A	3.43197	-0.621759
Q9Y3D3	28S ribosomal protein S16, mitochondrial	MRPS16	2.88246	-0.610248
Q96FF9	Sororin	CDCA5	3.38594	-0.603243
P55145	Mesencephalic astrocyte-derived neurotrophic factor	MANF	2.95211	-0.603114
P43304	Glycerol-3-phosphate dehydrogenase, mitochondrial	GPD2	2.09347	-0.600949
P61764	Syntaxin-binding protein 1	STXBP1	2.4021	-0.597804
Q16763	Ubiquitin-conjugating enzyme E2 S	UBE2S	3.39254	-0.59743
P14854	Cytochrome c oxidase subunit 6B1	COX6B1	3.61257	-0.59567
Q9H2P0	Activity-dependent neuroprotector homeobox protein	ADNP	2.14233	-0.595374
Q96C90	Protein phosphatase 1 regulatory subunit 14B	PPP1R14B	2.5754	-0.594421
P05067	Amyloid beta A4 protein;N-APP;Soluble APP-alpha;Soluble APP-beta;C99;Beta-amyloid protein 42;Beta-amyloid protein 40;C83;P3(42);P3(40);C80;Gamma-secretase C-terminal fragment 59;Gamma-secretase C-terminal fragment 57;Gamma-secretase C-terminal fragment 50;C31	APP	1.98776	-0.591601
PS/P
Protein IDs	Protein names	Gene names	-Log10 (P-value)	Log2 (Foldchange)
Q6ZMZ3	Nesprin-3	SYNE3	1.97618	-1.34567
P68133	Actin, alpha skeletal muscle;Actin, alpha cardiac muscle 1;Actin, aortic smooth muscle;Actin, gamma-enteric smooth muscle	ACTA1	2.15501	-1.23988
P62633	Cellular nucleic acid-binding protein	CNBP	2.61234	-1.05559
P62306	Small nuclear ribonucleoprotein F	SNRPF	1.90283	-0.991275
O60427	Fatty acid desaturase 1	FADS1	2.58472	-0.962488
Q9Y2R9	28S ribosomal protein S7, mitochondrial	MRPS7	2.27238	-0.924075
Q71U36	Tubulin alpha-1A chain;Tubulin alpha-1C chain;Tubulin alpha-8 chain	TUBA1A	1.81357	-0.883706
O00459	Phosphatidylinositol 3-kinase regulatory subunit beta	PIK3R2	1.65411	-0.847612
P43487	Ran-specific GTPase-activating protein	RANBP1	2.81332	-0.818244
Q3ZCM7	Tubulin beta-8 chain	TUBB8	1.87083	-0.816898
P60709	Actin, cytoplasmic 1;Actin, cytoplasmic 1, N-terminally processed	ACTB	1.6268	-0.812062
Q96C90	Protein phosphatase 1 regulatory subunit 14B	PPP1R14B	2.19219	-0.80331
P26992	Ciliary neurotrophic factor receptor subunit alpha	CNTFR	1.34915	-0.7604
P05386	60S acidic ribosomal protein P1	RPLP1	1.75029	-0.697374
Q2NL82	Pre-rRNA-processing protein TSR1 homolog	TSR1	1.80885	-0.685261
P62328	Thymosin beta-4;Hematopoietic system regulatory peptide	TMSB4X	1.45753	-0.679403
P41223	Protein BUD31 homolog	BUD31	2.02579	-0.672983
P11166	Solute carrier family 2, facilitated glucose transporter member 1	SLC2A1	1.61582	-0.649017
Q13541	Eukaryotic translation initiation factor 4E-binding protein 1	EIF4EBP1	1.59091	-0.612693
PS/S
Protein IDs	Protein names	Gene names	-Log10 (P-value)	Log2 (Foldchange)
Q3ZCM7	Tubulin beta-8 chain	TUBB8	2.78335	-1.63478
P20674	Cytochrome c oxidase subunit 5A, mitochondrial	COX5A	3.1114	-1.55922
O14561	Acyl carrier protein, mitochondrial	NDUFAB1	2.84931	-1.34987
Q71U36	Tubulin alpha-1A chain;Tubulin alpha-1C chain;Tubulin alpha-8 chain	TUBA1A	2.52184	-1.33743
Q13111	Chromatin assembly factor 1 subunit A	CHAF1A	2.19918	-1.23552
P62633	Cellular nucleic acid-binding protein	CNBP	2.28798	-1.23303
P51398	28S ribosomal protein S29, mitochondrial	DAP3	3.49204	-1.22286
Q13015	Protein AF1q	MLLT11	2.63466	-1.21727
P60709	Actin, cytoplasmic 1;Actin, cytoplasmic 1, N-terminally processed	ACTB	2.64285	-1.20871
Q9P015	39S ribosomal protein L15, mitochondrial	MRPL15	4.23993	-1.20238
P49406	39S ribosomal protein L19, mitochondrial	MRPL19	4.88973	-1.19458
Q5VTL8	Pre-mRNA-splicing factor 38B	PRPF38B	3.06799	-1.124
P82933	28S ribosomal protein S9, mitochondrial	MRPS9	2.8808	-1.057
P78395	Melanoma antigen preferentially expressed in tumors	PRAME	4.86206	-1.04453
P05386	60S acidic ribosomal protein P1	RPLP1	2.2573	-1.02009
Q9BYD6	39S ribosomal protein L1, mitochondrial	MRPL1	3.54859	-1.01985
P68133	Actin, alpha skeletal muscle;Actin, alpha cardiac muscle 1;Actin, aortic smooth muscle;Actin, gamma-enteric smooth muscle	ACTA1	2.62444	-1.0042
P82930	28S ribosomal protein S34, mitochondrial	MRPS34	4.31237	-0.993017
P79522	Proline-rich protein 3	PRR3	2.14008	-0.979375
Q8NEZ2	Vacuolar protein sorting-associated protein 37A	VPS37A	2.82041	-0.955379
P62306	Small nuclear ribonucleoprotein F	SNRPF	1.71334	-0.942966
Q07812	Apoptosis regulator BAX	BAX	2.20435	-0.927385
Q9UJX4	Anaphase-promoting complex subunit 5	ANAPC5	2.4795	-0.914941
O75489	NADH dehydrogenase [ubiquinone] iron-sulfur protein 3, mitochondrial	NDUFS3	4.03515	-0.912589
P09001	39S ribosomal protein L3, mitochondrial	MRPL3	4.08122	-0.912262
O75947	ATP synthase subunit d, mitochondrial	ATP5H	2.59885	-0.912149
P34949	Mannose-6-phosphate isomerase	MPI	3.02626	-0.904281
P82650	28S ribosomal protein S22, mitochondrial	MRPS22	4.04531	-0.895813
O00762	Ubiquitin-conjugating enzyme E2 C	UBE2C	3.69699	-0.881617
Q9BVV6	Protein TALPID3	KIAA0586	3.1114	-0.877906
Q8N9Z2	Coiled-coil domain-containing protein 71L	CCDC71L	1.9657	-0.877743
Q96HW7	Integrator complex subunit 4	INTS4	2.17359	-0.875177
P60953	Cell division control protein 42 homolog	CDC42	3.49263	-0.869851
Q9UBI6	Guanine nucleotide-binding protein G(I)/G(S)/G(O) subunit gamma-12	GNG12	3.31418	-0.854753
Q96J01	THO complex subunit 3	THOC3	2.76261	-0.852997
P62273	40S ribosomal protein S29	RPS29	3.76012	-0.849784
Q99757	Thioredoxin, mitochondrial	TXN2	4.21317	-0.847388
Q96NT0	Coiled-coil domain-containing protein 115	CCDC115	3.09564	-0.827773
P17612	cAMP-dependent protein kinase catalytic subunit alpha;cAMP-dependent protein kinase catalytic subunit beta	PRKACA	2.34336	-0.824249
Q96CW5	Gamma-tubulin complex component 3	TUBGCP3	2.44002	-0.824136
P43304	Glycerol-3-phosphate dehydrogenase, mitochondrial	GPD2	1.81804	-0.819004
P41223	Protein BUD31 homolog	BUD31	1.92145	-0.815317
O14925	Mitochondrial import inner membrane translocase subunit Tim23;Putative mitochondrial import inner membrane translocase subunit Tim23B	TIMM23	1.73287	-0.815304
Q13427	Peptidyl-prolyl cis-trans isomerase G	PPIG	1.59492	-0.809441
Q13614	Myotubularin-related protein 2	MTMR2	2.96333	-0.80668
Q9UPP2	IQ motif and SEC7 domain-containing protein 3	IQSEC3	1.58954	-0.803825
P42356	Phosphatidylinositol 4-kinase alpha	PI4KA	1.63092	-0.79331
O96000	NADH dehydrogenase [ubiquinone] 1 beta subcomplex subunit 10	NDUFB10	4.51464	-0.792093
P84157	Matrix-remodeling-associated protein 7	MXRA7	1.83045	-0.792024
Q9BT23	LIM domain-containing protein 2	LIMD2	2.15151	-0.79048
Q15004	PCNA-associated factor	KIAA0101	3.87523	-0.789568
O94925-3	Glutaminase kidney isoform, mitochondrial	GLS	4.23613	-0.788015
P61978-2	Heterogeneous nuclear ribonucleoprotein K	HNRNPK	2.44805	-0.786397
Q9UPT8	Zinc finger CCCH domain-containing protein 4	ZC3H4	2.49549	-0.786052
P09493-4	Tropomyosin alpha-1 chain	TPM1	2.92068	-0.776975
Q6YN16	Hydroxysteroid dehydrogenase-like protein 2	HSDL2	2.51536	-0.774475
Q96GA3	Protein LTV1 homolog	LTV1	2.83498	-0.765538
P14406	Cytochrome c oxidase subunit 7A2, mitochondrial	COX7A2	2.7273	-0.759577
Q9NPI1	Bromodomain-containing protein 7	BRD7	2.99877	-0.754709
Q7Z7H8	39S ribosomal protein L10, mitochondrial	MRPL10	3.29646	-0.752832
P30084	Enoyl-CoA hydratase, mitochondrial	ECHS1	3.92285	-0.730316
Q6NTF9	Rhomboid domain-containing protein 2	RHBDD2	1.88212	-0.716403
P16104	Histone H2AX	H2AFX	2.61919	-0.71585
Q14527	Helicase-like transcription factor	HLTF	1.98031	-0.715206
P43897	Elongation factor Ts, mitochondrial	TSFM	1.9288	-0.713984
Q8TD16	Protein bicaudal D homolog 2	BICD2	2.5325	-0.712571
O14802	DNA-directed RNA polymerase III subunit RPC1	POLR3A	2.69448	-0.712
Q3ZCQ8-2	Mitochondrial import inner membrane translocase subunit TIM50	TIMM50	3.11675	-0.711928
P13051	Uracil-DNA glycosylase	UNG	3.5886	-0.701977
Q92882	Osteoclast-stimulating factor 1	OSTF1	2.36648	-0.698474
Q9BRX8	Redox-regulatory protein FAM213A	FAM213A	2.68537	-0.697999
P61009	Signal peptidase complex subunit 3	SPCS3	2.83524	-0.695327
Q16850	Lanosterol 14-alpha demethylase	CYP51A1	4.61199	-0.691266
Q96GX5	Serine/threonine-protein kinase greatwall	MASTL	1.83307	-0.689467
Q15049	Membrane protein MLC1	MLC1	1.59192	-0.682587
P49643	DNA primase large subunit	PRIM2	2.71963	-0.677629
P51571	Translocon-associated protein subunit delta	SSR4	4.42365	-0.668011
Q13325	Interferon-induced protein with tetratricopeptide repeats 5	IFIT5	2.65253	-0.664802
P49821	NADH dehydrogenase [ubiquinone] flavoprotein 1, mitochondrial	NDUFV1	2.46394	-0.66433
Q14669	E3 ubiquitin-protein ligase TRIP12	TRIP12	2.37504	-0.663643
Q03154	Aminoacylase-1	ACY1	2.88621	-0.661978
Q9H061	Transmembrane protein 126A	TMEM126A	2.91084	-0.658859
Q13084	39S ribosomal protein L28, mitochondrial	MRPL28	3.79095	-0.656431
Q12769	Nuclear pore complex protein Nup160	NUP160	1.76569	-0.656003
O15392	Baculoviral IAP repeat-containing protein 5	BIRC5	2.46659	-0.655692
Q9NQ50	39S ribosomal protein L40, mitochondrial	MRPL40	3.21139	-0.650058
P55145	Mesencephalic astrocyte-derived neurotrophic factor	MANF	2.75914	-0.64728
P46782	40S ribosomal protein S5;40S ribosomal protein S5, N-terminally processed	RPS5	2.2786	-0.646203
P53778	Mitogen-activated protein kinase 12	MAPK12	2.21836	-0.644471
Q9BR76	Coronin-1B	CORO1B	2.75249	-0.642567
Q9P2R3	Rabankyrin-5	ANKFY1	2.13722	-0.641805
P50579	Methionine aminopeptidase 2	METAP2	3.30254	-0.639453
Q9Y6V7	Probable ATP-dependent RNA helicase DDX49	DDX49	2.48154	-0.639261
Q9UM00	Transmembrane and coiled-coil domain-containing protein 1	TMCO1	2.38137	-0.635669
Q9BSJ2	Gamma-tubulin complex component 2	TUBGCP2	2.16383	-0.63543
P50402	Emerin	EMD	1.81933	-0.631999
Q53GQ0	Very-long-chain 3-oxoacyl-CoA reductase	HSD17B12	2.78146	-0.630639
Q9Y282	Endoplasmic reticulum-Golgi intermediate compartment protein 3	ERGIC3	1.41572	-0.630584
P49770	Translation initiation factor eIF-2B subunit beta	EIF2B2	3.28687	-0.63025
Q8NBS9	Thioredoxin domain-containing protein 5	TXNDC5	2.65875	-0.629086
Q9UBC2	Epidermal growth factor receptor substrate 15-like 1	EPS15L1	2.09811	-0.626589
P36871	Phosphoglucomutase-1	PGM1	2.51724	-0.62564
Q9H0U3	Magnesium transporter protein 1	MAGT1	3.15451	-0.622708
Q96EY1	DnaJ homolog subfamily A member 3, mitochondrial	DNAJA3	2.11154	-0.620863
Q16763	Ubiquitin-conjugating enzyme E2 S	UBE2S	3.13951	-0.616855
Q9UP83	Conserved oligomeric Golgi complex subunit 5	COG5	1.9709	-0.616278
Q8IZ40	REST corepressor 2	RCOR2	2.53661	-0.614838
Q14139	Ubiquitin conjugation factor E4 A	UBE4A	4.19788	-0.614547
P42345	Serine/threonine-protein kinase mTOR	MTOR	2.42514	-0.607958
Q9Y3D7	Mitochondrial import inner membrane translocase subunit TIM16	PAM16	3.397	-0.602458
O15260	Surfeit locus protein 4	SURF4	1.91896	-0.600382
Q7Z5J8	Ankyrin and armadillo repeat-containing protein	ANKAR	3.0598	-0.599773
Q9Y5Y2	Cytosolic Fe-S cluster assembly factor NUBP2	NUBP2	2.25459	-0.596871
Q9Y4Y9	U6 snRNA-associated Sm-like protein LSm5	LSM5	3.36583	-0.592669
P04183	Thymidine kinase, cytosolic	TK1	2.42585	-0.591529
Q8TDN6	Ribosome biogenesis protein BRX1 homolog	BRIX1	1.94826	-0.591362
Q9NRP0	Oligosaccharyltransferase complex subunit OSTC	OSTC	3.3245	-0.589916
Q08209	Serine/threonine-protein phosphatase 2B catalytic subunit alpha isoform;Serine/threonine-protein phosphatase 2B catalytic subunit beta isoform	PPP3CA	2.57381	-0.589841
Q8NBJ7	Sulfatase-modifying factor 2	SUMF2	3.87456	-0.589211
P28331	NADH-ubiquinone oxidoreductase 75 kDa subunit, mitochondrial	NDUFS1	3.81707	-0.58514

## Sheet: Table S4
Table S4. Global proteome profile of control, pyrvinium pamoate, sirolimus and combined treatment for neuroblastoma.
Accession No.	Protein Names	Gene Symbol	No. of peptides	No. of unique peptides	Cov.	MW [kDa]	Score	MS/MS count	Batch1 (average)					Batch2 (average)
									DMSO	P	P/ DMSO	PS	PS/ DMSO	DMSO	S	S/ DMSO	PS	PS/ DMSO
P0DPI2	Glutamine amidotransferase-like class 1 domain-containing protein 3, mitochondrial	GATD3	8	8	48.1	28.17	109.16	33	26.0343	25.8619	0.992938	25.8736	0.993827	26.0163	25.9767	0.998479	25.7767	0.990789
P0DPI3	Centromere protein V-like protein 2	CENPVL2	1	1	2.9	29.887	2.8517	4	19.3769	19.4374	1.00414	19.4118	1.0018	19.3641	19.4142	1.00259	19.4477	1.00432
A0A1B0GUW6	Uncharacterized protein SPEM3	SPEM3	2	2	2.6	128.65	1.7012	3	22.3437	22.4625	1.00191	22.1582	0.991698	22.4702	22.3674	0.995424	22.1266	0.984709
A0AVT1	Ubiquitin-like modifier-activating enzyme 6	UBA6	7	7	8.8	117.97	38.681	15	23.8689	23.7806	0.995361	23.8692	1.00001	23.7478	23.8403	1.00389	23.9305	1.00769
A1L020	RNA-binding protein MEX3A	MEX3A	9	8	27.3	54.173	68.724	30	23.8741	24.0763	1.00962	24.2586	1.01611	23.9751	23.9655	0.999601	24.2684	1.01223
A1L0T0	Acetolactate synthase-like protein	ILVBL	5	5	15.7	67.867	95.021	8	23.2156	22.8146	0.987417	22.6367	0.975067	22.7843	23.0241	1.01052	22.8586	1.00326
A1X283	SH3 and PX domain-containing protein 2B;SH3 and PX domain-containing protein 2A	SH3PXD2B	2	2	3.2	101.58	15.447	4	21.8098	21.7942	0.998811	21.8137	1.00018	21.8135	21.7118	0.995336	21.8924	1.00362
A5YKK6	CCR4-NOT transcription complex subunit 1	CNOT1	7	7	3.8	266.94	33.977	18	24.9952	25.0929	1.00239	25.0672	1.00288	25.0328	25.0097	0.999077	25.1128	1.0032
Q9GZQ8	Microtubule-associated proteins 1A/1B light chain 3B;Microtubule-associated proteins 1A/1B light chain 3 beta 2	MAP1LC3B	4	4	29.6	14.688	23.744	24	25.3912	25.6722	1.00971	25.8173	1.01678	25.5179	25.563	1.00177	25.7999	1.01105
A6NDG6	Phosphoglycolate phosphatase	PGP	4	4	13.4	34.006	20.626	12	23.0976	23.155	1.00217	23.2188	1.00525	23.1291	23.1237	0.999764	23.2186	1.00387
A6NHQ2	rRNA/tRNA 2-O-methyltransferase fibrillarin-like protein 1	FBLL1	3	2	6.9	34.803	24.66	9	24.2903	24.3797	0.998888	24.1859	0.995702	24.351	24.0277	0.986722	24.4771	1.00518
A6NHR9	Structural maintenance of chromosomes flexible hinge domain-containing protein 1	SMCHD1	12	12	8.4	226.37	100.44	31	24.7155	24.7471	0.999428	24.9181	1.0082	24.7563	24.8019	1.00184	24.8224	1.00267
A6NIH7	Protein unc-119 homolog B	UNC119B	3	3	22.7	28.136	63.426	15	24.534	24.455	0.997704	24.7667	1.00948	24.4302	24.6478	1.0089	24.6776	1.01013
A6NIK2	Leucine-rich repeat-containing protein 10B	LRRC10B	1	1	2.4	32.713	1.8401	9	18.1493	17.9475	0.995176	17.9658	0.989893	18.1038	18.1441	1.00223	17.8148	0.984038
A6NKF1	SAC3 domain-containing protein 1	SAC3D1	1	1	3.7	43.553	3.2136	4	18.7835	19.0649	1.0089	18.8762	1.00494	18.7674	18.691	0.995929	19.2662	1.02658
P62308	Small nuclear ribonucleoprotein G;Putative small nuclear ribonucleoprotein G-like protein 15	SNRPG	2	2	26.3	8.496	9.3165	12	23.868	23.6633	0.997252	23.9961	1.00537	23.5277	23.9482	1.01787	24.0516	1.02227
C9JLW8	Protein FAM195B	FAM195B	3	3	39.2	10.92	31.517	9	19.9379	20.227	1.00714	20.1604	1.01116	20.2615	19.9639	0.98531	20.0999	0.992024
E9PAV3	Nascent polypeptide-associated complex subunit alpha, muscle-specific form;Nascent polypeptide-associated complex subunit alpha	NACA	6	4	3.5	205.42	223.61	158	28.9949	28.8471	0.994901	28.9533	0.998566	28.9535	28.8695	0.997101	28.9723	1.00065
E9PRG8	Uncharacterized protein C11orf98	C11orf98	1	1	10.6	14.234	4.5282	4	24.7323	24.5459	0.99217	24.3493	0.984514	24.7165	24.684	0.998686	24.227	0.980197
O00139	Kinesin-like protein KIF2A	KIF2A	9	8	13.6	79.954	58.273	27	25.2994	25.1905	0.997811	25.2382	0.997582	25.241	25.3245	1.00331	25.1626	0.996895
O00148	ATP-dependent RNA helicase DDX39A	DDX39A	17	7	45.2	49.129	31.031	33	24.9502	24.7637	0.991383	24.7165	0.990633	24.9548	24.8491	0.995763	24.6264	0.986839
O00154-4	Cytosolic acyl coenzyme A thioester hydrolase	ACOT7	15	15	54.7	37.419	270.17	127	27.9309	27.8523	0.997493	27.8783	0.998118	27.9059	27.8554	0.998188	27.9003	0.999797
O00170	AH receptor-interacting protein	AIP	6	6	26.7	37.636	71.804	18	24.2758	24.3325	1.00137	24.2233	0.99784	24.4214	24.0142	0.983323	24.396	0.998959
O00178	GTP-binding protein 1	GTPBP1	5	5	11.5	72.453	171.65	26	25.3515	25.2604	0.998482	25.4563	1.00413	25.2167	25.4246	1.00824	25.4269	1.00834
O00192	Armadillo repeat protein deleted in velo-cardio-facial syndrome	ARVCF	2	2	3.8	104.64	6.9701	2	24.4433	24.1196	0.996726	24.3052	0.994352	24.2869	24.5722	1.01175	24.0089	0.988555
O00193	Small acidic protein	SMAP	2	2	16.4	20.332	22.448	8	21.7433	22.5604	1.04604	23.3036	1.07176	21.961	22.2346	1.01246	23.4117	1.06606
O00203	AP-3 complex subunit beta-1	AP3B1	5	5	8.2	121.32	24.15	6	21.6747	21.7944	1.00269	21.7128	1.00176	21.769	21.8551	1.00396	21.5577	0.990295
O00231	26S proteasome non-ATPase regulatory subunit 11	PSMD11	17	17	46	47.463	302.96	99	27.778	27.4723	0.989731	27.4405	0.987852	27.6294	27.7603	1.00474	27.3012	0.988123
O00232	26S proteasome non-ATPase regulatory subunit 12	PSMD12	11	11	28.5	52.904	181.23	76	25.785	26.0456	1.00712	26.0249	1.0093	25.9652	25.5866	0.985419	26.3037	1.01304
O00233	26S proteasome non-ATPase regulatory subunit 9	PSMD9	4	4	19.3	24.682	23.195	9	22.7973	22.8517	0.999765	22.7947	0.999884	22.8046	22.896	1.00401	22.7432	0.997306
O00244	Copper transport protein ATOX1	ATOX1	3	3	41.2	7.4016	42.169	13	20.2339	20.233	0.996953	19.9288	0.984921	20.1771	20.1892	1.0006	20.0294	0.99268
O00264	Membrane-associated progesterone receptor component 1	PGRMC1	5	4	21	21.671	64.755	30	26.2832	26.2683	1.0019	26.3833	1.00381	26.296	26.4225	1.00481	26.2163	0.996969
O00267	Transcription elongation factor SPT5	SUPT5H	5	5	5.9	121	55.757	10	24.2094	23.9906	0.993232	24.14	0.997136	24.093	24.2259	1.00552	24.0211	0.997017
O00273	DNA fragmentation factor subunit alpha	DFFA	6	6	23.9	36.521	176.07	38	25.058	25.0094	0.997922	24.9472	0.995581	24.9449	25.0475	1.00411	25.0223	1.0031
O00299	Chloride intracellular channel protein 1	CLIC1	10	10	56.8	26.922	189.72	96	27.8322	27.7615	0.998231	27.7873	0.998389	27.7499	27.9038	1.00555	27.7273	0.999186
O00303	Eukaryotic translation initiation factor 3 subunit F	EIF3F	8	8	30.8	37.563	188.56	48	26.8108	26.8194	1.00039	26.7454	0.997559	26.8211	26.7774	0.998371	26.777	0.998355
O00401	Neural Wiskott-Aldrich syndrome protein	WASL	3	3	13.3	54.826	33.735	5	20.3022	20.5161	1.00551	20.5439	1.01191	20.441	20.3383	0.994973	20.5829	1.00694
O00410	Importin-5	IPO5	27	27	35.7	123.63	323.31	209	28.6693	28.4748	0.993772	28.39	0.990257	28.592	28.5664	0.999106	28.3757	0.992434
O00422-2	Histone deacetylase complex subunit SAP18	SAP18	4	3	26.2	19.526	8.1125	12	23.6342	23.8287	1.00283	23.7415	1.00454	23.747	23.5479	0.991617	23.9096	1.00685
O00425	Insulin-like growth factor 2 mRNA-binding protein 3	IGF2BP3	16	13	37.7	63.704	287.56	99	26.9387	26.903	1.0008	26.9462	1.00028	26.8557	27.0515	1.00729	26.8808	1.00093
O00429	Dynamin-1-like protein	DNM1L	22	22	38.3	81.876	323.31	102	27.6209	27.5025	0.995808	27.5785	0.998465	27.5034	27.5614	1.00211	27.6372	1.00487
O00442	RNA 3-terminal phosphate cyclase	RTCA	3	3	10.9	39.336	19.078	6	23.0304	22.9645	0.997501	22.9736	0.997532	23.0069	23.1357	1.0056	22.8259	0.992136
O00451	GDNF family receptor alpha-2	GFRA2	10	10	24.6	51.543	207.43	64	26.4081	26.385	0.999293	26.5304	1.00463	26.356	26.5031	1.00558	26.4645	1.00412
O00459	Phosphatidylinositol 3-kinase regulatory subunit beta	PIK3R2	2	2	2.7	81.544	2.3786	2	19.9582	19.7405	0.980101	18.8929	0.946622	19.4672	19.5857	1.00609	19.5387	1.00367
O00461	Golgi integral membrane protein 4	GOLIM4	5	5	9.1	81.879	41.394	7	19.6371	19.7748	1.00579	19.7821	1.00738	19.7581	19.8269	1.00348	19.609	0.992454
O00479	High mobility group nucleosome-binding domain-containing protein 4	HMGN4	2	1	23.3	9.5388	3.974	3	20.884	21.1693	1.0185	21.2177	1.01598	20.9545	21.2163	1.01249	21.1002	1.00695
O00487	26S proteasome non-ATPase regulatory subunit 14	PSMD14	6	6	24.8	34.577	46.205	30	23.864	23.8063	1.00128	24.1999	1.01408	23.8178	23.9539	1.00572	24.0984	1.01178
O00505	Importin subunit alpha-4	KPNA3	9	6	20.3	57.81	27.492	12	20.8112	21.0562	1.00747	20.8968	1.00411	20.9175	20.8824	0.998324	20.9642	1.00224
O00512	B-cell CLL/lymphoma 9 protein	BCL9	2	2	1.8	149.29	4.7125	4	17.9334	17.6017	0.980494	17.4191	0.971323	17.6691	17.7159	1.00265	17.5692	0.994348
O00541	Pescadillo homolog	PES1	9	9	20.1	68.002	123.57	21	23.441	23.3989	0.993857	23.4452	1.00018	23.6047	23.2605	0.98542	23.4198	0.992167
O00560	Syntenin-1	SDCBP	3	3	25.2	32.444	65.951	4	21.2219	20.7288	0.982072	20.9775	0.988485	20.9223	21.0032	1.00387	21.0026	1.00384
O00566	U3 small nucleolar ribonucleoprotein protein MPP10	MPHOSPH10	3	3	8.1	78.863	44.447	6	22.857	22.7215	0.998582	22.8986	1.00182	22.829	22.8208	0.999638	22.8272	0.999921
O00567	Nucleolar protein 56	NOP56	13	13	29.3	66.049	184.18	62	26.8499	26.8165	0.996931	26.7971	0.998035	26.8064	26.8477	1.00154	26.8094	1.00011
O00571	ATP-dependent RNA helicase DDX3X;ATP-dependent RNA helicase DDX3Y	DDX3X	31	30	51.1	73.243	323.31	199	28.4065	28.2935	0.994939	28.3207	0.996982	28.3662	28.3504	0.999442	28.3041	0.997808
O00625	Pirin	PIR	2	2	7.2	32.113	7.0343	8	21.4613	20.9393	0.978978	21.3424	0.99446	21.168	21.5283	1.01702	21.0465	0.994262
O00629	Importin subunit alpha-3	KPNA4	9	6	24.2	57.886	134.32	31	25.4838	25.5281	1.00042	25.5819	1.00385	25.5499	25.41	0.994523	25.6337	1.00328
O00762	Ubiquitin-conjugating enzyme E2 C	UBE2C	5	4	35.8	19.652	158.29	39	26.8053	26.0539	0.972716	25.793	0.962235	26.6495	26.4422	0.992222	25.5606	0.95914
O00764	Pyridoxal kinase	PDXK	5	5	26	35.102	25.875	10	21.7264	22.1276	1.01625	22.3231	1.02746	22.1684	22.2693	1.00455	21.7393	0.980645
O14497	AT-rich interactive domain-containing protein 1A	ARID1A	8	8	5.6	242.04	97.506	22	24.1377	24.3502	1.00635	24.4144	1.01146	24.2479	24.0236	0.990751	24.6309	1.0158
O14531	Dihydropyrimidinase-related protein 4	DPYSL4	4	4	10.8	61.877	13.787	12	21.9201	22.1929	1.00999	22.3127	1.01791	22.0087	21.9279	0.996327	22.4892	1.02183
O14561	Acyl carrier protein, mitochondrial	NDUFAB1	2	2	21.2	17.417	11.317	9	24.7674	24.0928	0.971788	23.8323	0.962245	24.8222	24.6101	0.991455	23.2602	0.937074
O14579	Coatomer subunit epsilon	COPE	7	7	28.9	34.482	207.04	38	26.2993	26.1666	0.997194	26.2436	0.997882	26.2475	26.293	1.00173	26.1691	0.997013
O14617	AP-3 complex subunit delta-1	AP3D1	4	4	7	130.16	46.572	13	23.7599	23.844	1.00708	23.9324	1.00726	23.7567	24.0018	1.01032	23.7779	1.00089
O14672	Disintegrin and metalloproteinase domain-containing protein 10	ADAM10	2	2	3.5	84.141	5.2607	4	20.423	20.501	1.00277	20.6372	1.01049	20.554	20.6865	1.00644	20.3208	0.988656
O14737	Programmed cell death protein 5	PDCD5	7	7	56	14.285	124.92	44	26.8458	26.7931	0.99773	26.8143	0.998824	26.83	26.8452	1.00057	26.7781	0.998066
O14744	Protein arginine N-methyltransferase 5;Protein arginine N-methyltransferase 5, N-terminally processed	PRMT5	14	13	29.8	72.683	125.95	83	27.1596	27.1403	0.998607	27.187	1.00101	27.1386	27.1698	1.00115	27.1786	1.00148
O14745	Na(+)/H(+) exchange regulatory cofactor NHE-RF1	SLC9A3R1	3	3	15.9	38.868	84.912	5	17.2645	17.72	1.00738	17.6896	1.02462	17.6743	17.3733	0.982971	17.6266	0.997301
O14773	Tripeptidyl-peptidase 1	TPP1	2	2	5	61.247	15.634	4	21.2723	21.5592	1.01052	21.594	1.01512	21.4134	21.27	0.993305	21.7422	1.01535
O14776	Transcription elongation regulator 1	TCERG1	11	10	9.9	123.9	114.97	36	25.9967	26.0857	1.00497	26.2613	1.01018	26.0063	26.0231	1.00065	26.3141	1.01184
O14802	DNA-directed RNA polymerase III subunit RPC1	POLR3A	2	2	2.3	155.64	14.877	8	24.1842	23.8145	0.986475	23.6293	0.977058	24.0532	24.1434	1.00375	23.4314	0.974152
O14813	Paired mesoderm homeobox protein 2A	PHOX2A	7	5	34.5	29.653	83.489	43	26.579	26.3792	0.992299	26.3546	0.991557	26.5096	26.4383	0.997313	26.3648	0.99454
O14818	Proteasome subunit alpha type-7	PSMA7	6	6	24.6	27.887	85.16	28	24.5517	24.2394	0.988398	24.0638	0.980128	24.4606	24.3864	0.996965	24.0078	0.981487
O14828	Secretory carrier-associated membrane protein 3	SCAMP3	7	7	28	38.287	235.85	38	25.2185	25.2701	0.999843	25.3785	1.00635	25.225	25.3338	1.00432	25.3083	1.0033
O14880	Microsomal glutathione S-transferase 3	MGST3	2	2	25.7	16.516	15.819	7	23.8188	23.6445	0.996106	24.045	1.0095	23.7425	23.9633	1.0093	23.8024	1.00252
O14908	PDZ domain-containing protein GIPC1	GIPC1	1	1	5.1	36.049	6.515	7	23.7225	23.8424	1.00175	23.7679	1.00192	23.8213	23.5918	0.990367	23.9197	1.00413
O14925	Mitochondrial import inner membrane translocase subunit Tim23;Putative mitochondrial import inner membrane translocase subunit Tim23B	TIMM23	1	1	8.1	21.943	9.8329	11	24.6583	24.285	0.986618	24.2224	0.982322	24.4237	24.7787	1.01453	23.9634	0.981152
O14929	Histone acetyltransferase type B catalytic subunit	HAT1	10	9	32.9	49.512	46.5	23	25.0323	25.0417	1.00035	24.9302	0.995921	25.0453	25.0851	1.00159	24.8739	0.993156
O14949	Cytochrome b-c1 complex subunit 8	UQCRQ	3	3	34.1	9.9062	12.314	8	21.6939	21.7469	0.999129	21.433	0.987972	21.5176	21.7018	1.00856	21.6546	1.00637
O14950	Myosin regulatory light chain 12B;Myosin regulatory light chain 12A	MYL12B	8	8	46.5	19.779	154.71	65	27.4053	27.2146	0.990536	27.1746	0.991582	27.2584	27.3205	1.00228	27.2156	0.998429
O14964	Hepatocyte growth factor-regulated tyrosine kinase substrate	HGS	4	4	5.8	86.191	31.055	5	20.8371	20.843	1.00349	21.1389	1.01448	20.8037	20.8939	1.00434	21.1215	1.01528
O14974	Protein phosphatase 1 regulatory subunit 12A	PPP1R12A	3	3	5	115.28	26.856	8	23.7866	24.1701	1.00824	24.1583	1.01563	24.0464	23.7297	0.986828	24.339	1.01217
O14976	Cyclin-G-associated kinase	GAK	2	2	2.6	143.19	53.223	6	20.6211	20.6476	0.990433	20.5725	0.997645	20.7414	20.4145	0.984238	20.6853	0.997292
O14979	Heterogeneous nuclear ribonucleoprotein D-like	HNRNPDL	15	2	31.9	46.437	253.23	117	28.8587	28.8875	1.00165	28.8554	0.999883	28.9235	28.7201	0.992967	28.9581	1.0012
O14979-3	Heterogeneous nuclear ribonucleoprotein D-like	HNRNPDL	14	1	51.2	27.191	39.708	14	24.7245	24.4642	0.99243	25.0085	1.01149	24.6283	24.7517	1.00501	24.8173	1.00767
O14980	Exportin-1	XPO1	22	22	29.4	123.38	263.95	139	27.5937	27.6451	1.00269	27.7681	1.00632	27.5668	27.6956	1.00467	27.7446	1.00645
O15020	Spectrin beta chain, non-erythrocytic 2	SPTBN2	6	4	3.1	271.32	31.466	8	21.642	21.8897	1.00766	22.0317	1.01801	21.7509	21.5302	0.989852	22.2823	1.02443
O15027	Protein transport protein Sec16A	SEC16A	4	4	2.7	251.89	50.923	8	21.6886	22.1304	1.01797	22.3898	1.03233	22.0047	22.0908	1.00391	22.1133	1.00493
O15042	U2 snRNP-associated SURP motif-containing protein	U2SURP	6	6	7.9	118.29	89.45	28	25.4852	25.6617	1.00475	25.6861	1.00788	25.6874	25.3972	0.988701	25.7483	1.00237
O15067	Phosphoribosylformylglycinamidine synthase	PFAS	36	36	36.5	144.73	323.31	162	27.6605	27.6767	1.00073	27.6327	0.998995	27.6425	27.6168	0.99907	27.7105	1.00246
O15069	NAC-alpha domain-containing protein 1	NACAD	3	3	3.3	161.1	14.996	4	21.965	22.3754	1.00898	22.1734	1.00949	21.8422	21.5763	0.987825	23.0953	1.05737
O15075	Serine/threonine-protein kinase DCLK1	DCLK1	1	1	1.5	82.223	2.7858	3	22.6013	22.1168	0.983693	22.2294	0.983544	22.3471	22.5867	1.01072	22.0136	0.985076
O15126	Secretory carrier-associated membrane protein 1	SCAMP1	3	3	17.8	37.92	38.307	9	24.3122	24.2711	0.997731	24.1715	0.99421	24.3026	24.3397	1.00153	24.1125	0.992176
O15127	Secretory carrier-associated membrane protein 2	SCAMP2	1	1	6.1	36.648	5.8659	4	23.797	24.1351	1.01466	24.7753	1.04111	23.42	24.0291	1.02601	25.2582	1.07849
O15143	Actin-related protein 2/3 complex subunit 1B	ARPC1B	3	3	9.7	40.949	32.931	9	22.3966	22.8624	1.01777	22.729	1.01484	22.7271	22.5391	0.991729	22.7217	0.999765
O15144	Actin-related protein 2/3 complex subunit 2	ARPC2	8	8	29.3	34.333	63.732	31	25.0438	25.3361	1.00942	25.3383	1.01176	25.1712	25.0201	0.993996	25.5269	1.01413
O15145	Actin-related protein 2/3 complex subunit 3	ARPC3	3	3	23.6	20.546	23.321	7	23.1961	23.0489	0.998064	23.0929	0.995551	23.1647	23.3726	1.00897	22.8006	0.984282
O15160	DNA-directed RNA polymerases I and III subunit RPAC1	POLR1C	3	3	11.3	39.249	47.092	9	21.5783	21.668	1.00506	21.7923	1.00991	21.6489	21.6252	0.998905	21.7646	1.00535
O15173	Membrane-associated progesterone receptor component 2	PGRMC2	5	4	29.1	23.818	234.64	29	25.1706	25.2397	1.00358	25.3068	1.00541	25.194	25.2395	1.00181	25.2837	1.00356
O15212	Prefoldin subunit 6	PFDN6	5	5	28.7	14.582	88.809	43	25.7112	25.7747	1.00324	25.8423	1.0051	25.7649	25.7256	0.998475	25.8377	1.00282
O15213	WD repeat-containing protein 46	WDR46	4	4	9.5	68.07	32.976	10	21.6978	21.8487	1.00703	21.9357	1.01097	21.8077	21.6607	0.993259	22.014	1.00946
O15240	Neurosecretory protein VGF;Neuroendocrine regulatory peptide-1;Neuroendocrine regulatory peptide-2;Antimicrobial peptide VGF[554-577]	VGF	1	1	3.6	67.257	102.09	2	16.5395	16.9762	1.012	17.4633	1.05585	16.8277	16.4149	0.975471	17.7364	1.054
O15258	Protein RER1	RER1	2	2	9.2	22.958	11.128	10	22.0755	22.1683	1.00182	21.9779	0.995577	22.0299	22.146	1.00527	22.0458	1.00072
O15260	Surfeit locus protein 4	SURF4	2	2	11.5	30.394	29.376	12	22.7175	22.3436	0.9879	22.3495	0.983801	22.5386	22.7362	1.00877	22.1358	0.982128
O15294	UDP-N-acetylglucosamine--peptide N-acetylglucosaminyltransferase 110 kDa subunit	OGT	7	7	8.5	116.92	53.219	20	23.2488	23.2532	0.99876	23.1531	0.995887	23.3051	23.0914	0.99083	23.2587	0.99801
O15305	Phosphomannomutase 2	PMM2	1	1	8.1	28.082	23.725	6	20.0884	19.5469	0.971397	19.7963	0.985463	19.7026	20.1455	1.02248	19.5836	0.99396
O15347	High mobility group protein B3	HMGB3	11	11	39	22.98	149.28	53	26.9705	27.2007	1.0069	27.2502	1.01037	27.1392	27.1002	0.998563	27.1821	1.00158
O15355	Protein phosphatase 1G	PPM1G	11	11	30.6	59.271	209.9	32	25.1156	25.1279	1.00092	25.1129	0.999892	25.2041	25.0961	0.995715	25.0562	0.994131
O15371	Eukaryotic translation initiation factor 3 subunit D	EIF3D	15	15	37.4	63.972	311.95	83	26.6702	26.5639	0.996584	26.4456	0.991577	26.5773	26.6372	1.00225	26.4653	0.995786
O15372	Eukaryotic translation initiation factor 3 subunit H	EIF3H	4	4	13.9	39.93	12.653	19	23.6204	23.7103	1.00331	23.5491	0.996981	23.6876	23.6486	0.998355	23.5436	0.993922
O15392	Baculoviral IAP repeat-containing protein 5	BIRC5	2	2	19	16.389	5.0913	5	22.688	22.2757	0.986024	22.3046	0.983101	22.4775	22.7232	1.01093	22.0675	0.98176
O15397	Importin-8	IPO8	3	3	3.6	119.94	9.5434	5	20.4152	20.4971	1.00648	20.2695	0.992863	20.4057	20.4661	1.00296	20.3101	0.995318
O15446	DNA-directed RNA polymerase I subunit RPA34	CD3EAP	4	4	14.9	54.985	47.408	10	21.8441	22.1665	1.01109	22.057	1.00974	22.0144	21.9614	0.997591	22.0919	1.00352
O15498	Synaptobrevin homolog YKT6	YKT6	4	4	20.2	22.417	11.336	11	24.5546	24.7043	1.00563	24.6637	1.00445	24.6546	24.7833	1.00522	24.4847	0.993107
O15511-2	Actin-related protein 2/3 complex subunit 5	ARPC5	2	2	18.2	16.631	17.8	4	21.4622	21.4247	0.999799	21.4401	0.998969	21.3388	21.3756	1.00173	21.6126	1.01283
O15514	DNA-directed RNA polymerase II subunit RPB4	POLR2D	1	1	10.6	16.311	13.168	9	23.8048	23.567	0.994494	23.6395	0.993057	23.7142	23.808	1.00396	23.4891	0.990506
O15541	RING finger protein 113A	RNF113A	2	2	7	38.787	9.6854	3	20.6032	20.6653	1.00475	20.7185	1.0056	20.7275	20.7991	1.00345	20.4604	0.987114
O43143	Pre-mRNA-splicing factor ATP-dependent RNA helicase DHX15	DHX15	31	30	40.6	90.932	277.02	153	28.3341	28.3653	0.998591	28.2818	0.998154	28.3848	28.2557	0.995453	28.3405	0.998442
O43148	mRNA cap guanine-N7 methyltransferase	RNMT	6	6	20.6	54.843	75.319	15	24.8656	24.7069	0.996281	24.7678	0.99607	24.7287	24.8978	1.00684	24.7139	0.999399
O43169	Cytochrome b5 type B	CYB5B	2	2	18	16.694	148.75	22	23.0973	23.1957	1.00682	23.582	1.02098	23.1493	23.2157	1.00287	23.5099	1.01558
O43172	U4/U6 small nuclear ribonucleoprotein Prp4	PRPF4	10	10	25.7	58.449	99.388	28	25.3646	25.3275	1.00155	25.5548	1.0075	25.3019	25.4387	1.0054	25.5064	1.00808
O43175	D-3-phosphoglycerate dehydrogenase	PHGDH	21	21	40.3	56.65	323.31	220	28.7986	29.1221	1.01123	29.1049	1.01063	28.8706	29.0749	1.00708	29.0799	1.00725
O43237	Cytoplasmic dynein 1 light intermediate chain 2	DYNC1LI2	3	2	8.9	54.099	53.111	8	22.4672	22.2983	0.992385	22.3244	0.993643	22.4376	22.2918	0.993499	22.3605	0.996564
O43242	26S proteasome non-ATPase regulatory subunit 3	PSMD3	12	12	25.1	60.977	190.02	55	26.1651	26.1385	1.00101	26.251	1.00328	26.177	26.2664	1.00341	26.1112	0.997488
O43251-8	RNA binding protein fox-1 homolog 2;RNA binding protein fox-1 homolog 1	RBFOX2	3	3	9.8	47.343	43.491	7	22.3845	22.2081	0.996527	22.3337	0.997734	22.0999	22.4303	1.01495	22.3961	1.01341
O43252	Bifunctional 3-phosphoadenosine 5-phosphosulfate synthase 1;Sulfate adenylyltransferase;Adenylyl-sulfate kinase	PAPSS1	2	2	5.6	70.832	35.385	3	18.8763	19.1243	1.0127	18.9934	1.00621	18.8899	18.9468	1.00301	19.1572	1.01415
O43290	U4/U6.U5 tri-snRNP-associated protein 1	SART1	7	7	12.8	90.254	95.033	17	21.9849	22.2554	1.00749	22.3259	1.01551	22.1832	22.0322	0.993193	22.3508	1.00755
O43318	Mitogen-activated protein kinase kinase kinase 7	MAP3K7	1	1	2.1	67.195	3.2768	3	20.3587	20.6957	1.01571	20.3906	1.00157	20.5095	20.3967	0.994497	20.5388	1.00143
O43324	Eukaryotic translation elongation factor 1 epsilon-1	EEF1E1	4	4	33.3	19.81	29.574	17	25.0158	24.7964	0.994426	24.7587	0.989722	24.8232	25.0556	1.00936	24.692	0.994715
O43347	RNA-binding protein Musashi homolog 1	MSI1	5	4	28.5	39.124	85.175	26	24.0556	24.0799	1.00209	24.2274	1.00714	24.0896	24.3229	1.00968	23.9503	0.994215
O43390	Heterogeneous nuclear ribonucleoprotein R	HNRNPR	29	21	43	70.942	323.31	366	29.7117	29.8087	1.00587	29.9101	1.00668	29.6876	29.8303	1.00481	29.9125	1.00758
O43395	U4/U6 small nuclear ribonucleoprotein Prp3	PRPF3	11	11	18.9	77.528	54.198	25	24.2923	24.6874	1.01363	24.659	1.01509	24.5635	24.2979	0.989185	24.7773	1.0087
O43396	Thioredoxin-like protein 1	TXNL1	9	9	48.8	32.251	156.48	39	25.9911	25.9885	1.00125	26.1688	1.00683	26.0905	25.9486	0.994561	26.1093	1.00072
O43399	Tumor protein D54	TPD52L2	6	6	45.6	22.237	226.89	32	25.897	25.97	1.00183	25.9761	1.00305	25.9423	25.8599	0.996822	26.0409	1.0038
O43432	Eukaryotic translation initiation factor 4 gamma 3	EIF4G3	5	2	3.9	176.65	5.1432	3	22.5147	22.1289	0.976354	22.201	0.986064	22.4407	22.3414	0.995575	22.0624	0.983141
O43488	Aflatoxin B1 aldehyde reductase member 2;Aflatoxin B1 aldehyde reductase member 4	AKR7A2	4	4	15.6	39.589	36.651	11	24.2241	24.0164	0.996731	24.1065	0.995148	24.1101	24.2526	1.00591	23.9843	0.994785
O43491	Band 4.1-like protein 2	EPB41L2	9	8	12.3	112.59	161.48	18	24.7034	25.0571	1.00956	25.0554	1.01425	24.8139	24.4011	0.983364	25.6008	1.03171
O43504	Ragulator complex protein LAMTOR5	LAMTOR5	3	3	54.9	9.6138	35.339	9	21.688	21.0497	0.974869	21.0264	0.969493	21.0622	21.4323	1.01757	21.2696	1.00985
O43583	Density-regulated protein	DENR	3	3	23.7	22.092	19.632	9	23.3247	23.124	0.993763	23.0087	0.986449	23.0887	23.2647	1.00762	23.104	1.00066
O43592	Exportin-T	XPOT	5	5	7.6	109.96	39.13	18	24.2882	24.0413	0.991392	23.9859	0.987556	24.0303	24.1693	1.00579	24.1159	1.00356
O43615	Mitochondrial import inner membrane translocase subunit TIM44	TIMM44	5	5	14.6	51.355	23.709	13	22.8848	23.3866	1.01385	23.2101	1.01422	23.236	23.2451	1.00039	23.0005	0.989863
O43617	Trafficking protein particle complex subunit 3	TRAPPC3	2	2	8.9	20.274	3.7939	7	22.8466	22.7188	0.9949	22.8532	1.00029	22.7077	22.9862	1.01226	22.7248	1.00075
O43660	Pleiotropic regulator 1	PLRG1	4	4	18.3	57.193	48.798	10	22.3025	22.3875	1.00492	22.2599	0.998088	22.0977	22.3138	1.00978	22.5384	1.01994
O43670	BUB3-interacting and GLEBS motif-containing protein ZNF207	ZNF207	4	4	8.6	50.75	129.82	22	24.1669	24.502	1.01252	24.504	1.01395	24.4402	24.1613	0.988588	24.5715	1.00537
O43674	NADH dehydrogenase [ubiquinone] 1 beta subcomplex subunit 5, mitochondrial	NDUFB5	2	2	12.2	21.75	6.7055	8	19.7325	19.4631	0.988281	19.6054	0.993559	19.6779	19.7198	1.00213	19.4032	0.986042
O43681	ATPase ASNA1	ASNA1	9	9	39.1	38.792	77.483	48	26.2744	26.155	0.997506	26.3866	1.00427	26.1815	26.3465	1.0063	26.2881	1.00407
O43684	Mitotic checkpoint protein BUB3	BUB3	9	9	32	37.154	120.15	58	25.7767	25.8844	1.00279	25.9553	1.00693	25.9088	25.7541	0.994028	25.9535	1.00173
O43707	Alpha-actinin-4	ACTN4	28	23	37	104.85	323.31	127	27.828	27.8561	1.00079	27.8742	1.00166	27.8109	27.7114	0.996422	28.0361	1.0081
O43709	Probable 18S rRNA (guanine-N(7))-methyltransferase	WBSCR22	5	5	21.4	31.88	30.689	12	24.1383	24.3945	1.01347	24.5241	1.01598	24.3872	24.3149	0.997038	24.3548	0.998674
O43719	HIV Tat-specific factor 1	HTATSF1	6	6	9.3	85.852	67.552	15	24.1533	24.1998	1.00053	24.385	1.0096	24.2082	24.3503	1.00587	24.1797	0.998823
O43747	AP-1 complex subunit gamma-1	AP1G1	6	6	7.7	91.35	20.951	14	23.6152	23.7959	1.00551	23.7486	1.00565	23.6872	23.636	0.997838	23.8365	1.0063
O43765	Small glutamine-rich tetratricopeptide repeat-containing protein alpha	SGTA	5	5	20.1	34.063	104.46	15	25.3391	25.2422	0.996378	25.1127	0.991064	25.3737	25.293	0.996817	25.0274	0.986349
O43768	Alpha-endosulfine	ENSA	5	4	48.8	13.389	29.061	25	25.8217	26.1777	1.00896	26.2085	1.01498	26.2778	25.6521	0.976189	26.2781	1.00001
O43776	Asparagine--tRNA ligase, cytoplasmic	NARS	9	9	21	62.942	151.1	46	26.002	26.1541	1.00361	26.2821	1.01077	26.0263	26.0081	0.999301	26.4039	1.01451
O43795	Unconventional myosin-Ib	MYO1B	11	11	14.4	131.98	103.73	38	25.4237	25.4717	1.00436	25.6535	1.00904	25.3677	25.5178	1.00592	25.6634	1.01166
O43809	Cleavage and polyadenylation specificity factor subunit 5	NUDT21	11	11	45.4	26.227	117.14	51	26.9121	26.9257	1.00104	26.9632	1.0019	26.8663	27.0266	1.00597	26.908	1.00155
O43813	LanC-like protein 1	LANCL1	2	2	8.3	45.283	27.447	7	22.4151	22.1878	0.997245	22.6189	1.00909	22.4771	22.3523	0.994446	22.3923	0.996227
O43823	A-kinase anchor protein 8	AKAP8	2	2	4.9	76.107	30.814	5	17.4656	17.718	1.01462	17.5256	1.00343	17.7184	17.7688	1.00285	17.222	0.971986
O43837	Isocitrate dehydrogenase [NAD] subunit beta, mitochondrial	IDH3B	2	2	4.9	42.183	7.6614	4	19.3111	19.1106	0.995958	19.0224	0.98505	19.1672	19.1959	1.0015	19.0811	0.99551
O43847	Nardilysin	NRD1	6	6	7.9	131.7	100.54	20	24.039	23.9633	0.996341	23.8701	0.992974	24.0002	23.8827	0.995104	23.9894	0.999551
O43852	Calumenin	CALU	14	14	48.6	37.106	141.45	77	28.2573	28.6134	1.00691	28.8955	1.02259	28.2392	28.3483	1.00387	29.1788	1.03327
O43913	Origin recognition complex subunit 5	ORC5	2	2	4.4	50.282	5.6578	4	21.6326	21.915	1.00608	21.8049	1.00797	21.7978	21.6174	0.991724	21.9372	1.00639
O60216	Double-strand-break repair protein rad21 homolog	RAD21	7	7	19.2	71.689	160.16	16	22.8972	22.9762	1.00562	23.3632	1.02035	22.905	23.0705	1.00723	23.2612	1.01555
O60220	Mitochondrial import inner membrane translocase subunit Tim8 A	TIMM8A	2	2	22.7	10.998	26.083	7	22.3645	22.2064	0.995894	22.4228	1.00261	22.3194	22.3316	1.00055	22.3427	1.00105
O60231	Putative pre-mRNA-splicing factor ATP-dependent RNA helicase DHX16	DHX16	10	9	13	119.26	96.73	24	24.364	24.3699	1.00057	24.4469	1.0034	24.3837	24.5322	1.00609	24.265	0.995129
O60256	Phosphoribosyl pyrophosphate synthase-associated protein 2	PRPSAP2	8	6	30.1	40.925	59.347	32	25.8221	25.7066	0.994741	25.6173	0.992069	25.6909	25.916	1.00876	25.5391	0.994093
O60264	SWI/SNF-related matrix-associated actin-dependent regulator of chromatin subfamily A member 5	SMARCA5	34	23	37.1	121.9	323.31	170	27.6906	27.8249	1.00487	27.8819	1.00691	27.7129	27.7029	0.999639	27.9815	1.00969
O60271	C-Jun-amino-terminal kinase-interacting protein 4	SPAG9	4	4	4.2	146.2	22.132	10	23.7205	23.5988	0.995297	23.4638	0.98918	23.7182	23.7162	0.999916	23.3488	0.984427
O60282	Kinesin heavy chain isoform 5C;Kinesin heavy chain isoform 5A	KIF5C	12	6	17.6	109.49	38.738	16	25.1226	24.9552	0.992597	25.093	0.998822	25.0136	25.1922	1.00714	24.9651	0.998064
O60306	Intron-binding protein aquarius	AQR	6	6	4.8	171.29	59.305	15	24.3778	24.3809	1.00516	24.3471	0.998741	24.3302	24.3687	1.00158	24.4069	1.00315
O60313	Dynamin-like 120 kDa protein, mitochondrial;Dynamin-like 120 kDa protein, form S1	OPA1	4	4	5.8	111.63	23.443	10	24.5288	24.353	0.993053	24.2793	0.989831	24.3817	24.5737	1.00787	24.2057	0.99278
O60341	Lysine-specific histone demethylase 1A	KDM1A	11	11	16.9	92.902	141.16	41	26.2031	26.1211	0.99731	26.0846	0.995475	26.1867	26.2572	1.00269	25.9649	0.991531
O60343	TBC1 domain family member 4	TBC1D4	3	3	3.8	146.56	21.615	7	21.4197	21.7938	1.01602	21.789	1.01724	21.6196	21.5604	0.997265	21.8223	1.00938
O60427	Fatty acid desaturase 1	FADS1	3	3	12.2	51.964	31.966	6	23.188	22.7983	0.979805	21.8358	0.941684	22.5488	22.7292	1.008	22.544	0.999787
O60493	Sorting nexin-3	SNX3	4	3	28.4	18.762	37.342	14	25.0121	24.909	0.995363	24.7268	0.988596	24.8696	24.9607	1.00367	24.8176	0.997909
O60502	Protein O-GlcNAcase	MGEA5	2	2	3.2	102.91	11.016	10	23.3086	23.0511	0.990341	23.2709	0.998384	23.1222	23.4059	1.01227	23.1024	0.999144
O60506-3	Heterogeneous nuclear ribonucleoprotein Q	SYNCRIP	32	1	47.2	62.656	323.31	430	30.0106	29.9911	0.999706	30.1006	1.003	29.9984	29.9884	0.999667	30.1155	1.00391
O60508	Pre-mRNA-processing factor 17	CDC40	1	1	2.8	65.521	28.153	3	20.08	20.3133	1.006	20.1008	1.00103	20.1738	20.0158	0.992168	20.3044	1.00647
O60568	Procollagen-lysine,2-oxoglutarate 5-dioxygenase 3	PLOD3	1	1	1.9	84.784	17.524	2	20.2425	20.5233	1.01006	20.5995	1.01764	20.419	20.2857	0.993475	20.6606	1.01183
O60678	Protein arginine N-methyltransferase 3	PRMT3	3	3	6.2	59.902	12.239	5	21.3237	21.348	1.00337	21.2274	0.995485	20.9456	21.4327	1.02325	21.5209	1.02746
O60684	Importin subunit alpha-7	KPNA6	7	5	14.2	60.029	45.407	20	24.7052	24.8591	1.00293	24.7156	1.00042	24.7787	24.5935	0.992527	24.9077	1.0052
O60701	UDP-glucose 6-dehydrogenase	UGDH	17	17	45.5	55.023	152.29	64	26.3966	26.354	0.998575	26.3864	0.999614	26.4497	26.2161	0.991167	26.4712	1.00081
O60716	Catenin delta-1	CTNND1	7	7	10	108.17	27.625	15	22.8365	22.7637	0.999716	22.7624	0.996757	22.7337	22.8347	1.00444	22.7942	1.00266
O60749	Sorting nexin-2	SNX2	5	4	11.4	58.47	51.166	15	23.984	24.2669	1.00942	24.2981	1.0131	24.1035	24.0338	0.997106	24.4116	1.01278
O60763	General vesicular transport factor p115	USO1	3	3	5.4	107.89	22.314	14	24.3474	24.4281	1.00622	24.6465	1.01228	24.2703	24.622	1.01449	24.5297	1.01069
O60784	Target of Myb protein 1	TOM1	1	1	3.3	53.818	45.989	4	20.5722	20.3663	0.991241	20.4693	0.994998	20.5268	20.5135	0.999352	20.3677	0.992249
Q93079	Histone H2B type 1-H;Histone H2B type 1-N;Histone H2B type 1-C/E/F/G/I;Histone H2B type 1-D;Histone H2B type 1-K;Histone H2B type 2-F;Histone H2B type 1-M;Histone H2B type F-S	HIST1H2BH	11	0	65.1	13.892	21.517	105	29.1263	29.428	1.01004	29.434	1.01056	29.1973	29.3285	1.00449	29.4624	1.00908
O60828	Polyglutamine-binding protein 1	PQBP1	4	4	29.4	30.472	124.11	21	24.6152	24.5694	0.999367	24.5711	0.998208	24.5634	24.591	1.00112	24.6013	1.00154
O60831	PRA1 family protein 2	PRAF2	1	1	10.1	19.258	4.8216	16	20.9908	20.6844	0.989473	20.9647	0.998753	20.7729	21.1443	1.01788	20.7227	0.997582
O60832	H/ACA ribonucleoprotein complex subunit 4	DKC1	11	11	23	57.673	222.9	28	26.0187	25.8194	0.995008	25.7883	0.991145	25.8465	26.048	1.0078	25.7317	0.995556
O60841	Eukaryotic translation initiation factor 5B	EIF5B	10	10	12.9	138.83	100.36	29	25.3489	25.3257	1.00014	25.3741	1.00099	25.2741	25.3318	1.00228	25.4427	1.00667
O60869	Endothelial differentiation-related factor 1	EDF1	6	6	37.8	16.368	49.228	18	24.6928	24.8691	1.00352	24.5073	0.992486	24.7978	24.2037	0.97604	25.0676	1.01088
O60884	DnaJ homolog subfamily A member 2	DNAJA2	10	10	32.8	45.745	103.33	48	26.5694	26.3255	0.990864	26.2451	0.987794	26.4332	26.4378	1.00018	26.269	0.993788
O60888	Protein CutA	CUTA	4	4	33.5	19.116	66.276	18	25.3093	24.8481	0.983501	24.7583	0.978229	24.9251	25.1617	1.00949	24.8288	0.996139
O60925	Prefoldin subunit 1	PFDN1	2	2	17.2	14.21	8.2372	5	22.7801	22.8604	1.00054	22.8443	1.00282	22.8482	22.6881	0.992991	22.9485	1.00439
O60942	mRNA-capping enzyme;Polynucleotide 5-triphosphatase;mRNA guanylyltransferase	RNGTT	1	1	2.7	68.556	13.981	2	17.669	17.8775	1.00684	17.7052	1.00205	17.8185	17.5335	0.984004	17.8997	1.00455
O75083	WD repeat-containing protein 1	WDR1	12	12	34.8	66.193	199.76	75	27.7569	27.7753	0.998777	27.692	0.997663	27.7441	27.6435	0.996374	27.8367	1.00334
O75131	Copine-3	CPNE3	6	5	13.6	60.13	56.617	20	24.6133	24.7883	1.0108	25.0047	1.0159	24.6086	24.7542	1.00592	25.0436	1.01768
O75150	E3 ubiquitin-protein ligase BRE1B	RNF40	6	6	7.2	113.68	47.699	13	22.1842	22.0794	0.992642	21.7277	0.979422	21.9619	21.8237	0.993706	22.2056	1.01109
O75153	Clustered mitochondria protein homolog	CLUH	8	8	7.8	146.67	81.134	31	25.4481	25.3866	1.00029	25.3297	0.995349	25.4704	25.4235	0.998159	25.2705	0.992149
O75190	DnaJ homolog subfamily B member 6;DnaJ homolog subfamily B member 8	DNAJB6	1	1	5.8	36.087	30.003	2	18.3463	18.4298	1.0077	18.4538	1.00586	18.4075	18.4967	1.00485	18.3259	0.995567
O75208	Ubiquinone biosynthesis protein COQ9, mitochondrial	COQ9	1	1	6.6	35.509	101.55	2	18.2955	19.1923	1.02235	18.8815	1.03203	19.1916	18.0624	0.941162	19.1152	0.996021
O75223	Gamma-glutamylcyclotransferase	GGCT	7	7	45.2	21.007	30.085	23	24.8389	24.9811	1.00601	24.9794	1.00566	25.0888	24.7948	0.988282	24.9158	0.993103
O75306	NADH dehydrogenase [ubiquinone] iron-sulfur protein 2, mitochondrial	NDUFS2	3	3	10.6	52.545	77.497	15	24.4008	24.1706	0.991454	24.1961	0.991611	24.2942	24.2678	0.998915	24.2055	0.996348
O75323	Protein NipSnap homolog 2	GBAS	2	2	8.7	33.742	10.856	6	23.9168	24.0813	1.00141	24.0578	1.0059	24.1691	23.6584	0.97887	24.2284	1.00246
O75340	Programmed cell death protein 6	PDCD6	4	4	21.5	21.868	7.0479	6	24.0151	24.3522	1.02123	24.6916	1.02817	24.1522	24.2868	1.00557	24.62	1.01937
O75347	Tubulin-specific chaperone A	TBCA	8	8	45.4	12.855	88.449	60	27.1384	27.6369	1.02212	27.9545	1.03007	27.2602	27.3711	1.00407	28.0985	1.03075
O75367	Core histone macro-H2A.1	H2AFY	10	8	37.9	39.617	224.46	112	28.1129	28.1066	0.999527	28.0314	0.997103	28.0654	28.0633	0.999924	28.1222	1.00202
O75369	Filamin-B	FLNB	15	10	7.3	278.16	61.058	22	24.0539	24.1367	1.00603	24.3999	1.01438	24.1635	24.1426	0.999135	24.2844	1.00501
O75390	Citrate synthase, mitochondrial	CS	12	12	30.3	51.712	140.16	110	27.7653	27.4387	0.987397	27.3733	0.98588	27.665	27.5548	0.996017	27.3575	0.988886
O75396	Vesicle-trafficking protein SEC22b	SEC22B	5	5	30.7	24.593	119.73	31	25.8043	25.7896	1.00263	25.93	1.00487	25.7558	25.9698	1.00831	25.7982	1.00165
O75400	Pre-mRNA-processing factor 40 homolog A	PRPF40A	5	5	6.3	108.8	44.448	24	25.7235	25.7917	1.00675	25.9347	1.00821	25.7021	25.895	1.0075	25.8527	1.00586
O75436	Vacuolar protein sorting-associated protein 26A	VPS26A	3	3	12.8	38.169	17.685	11	23.9734	24.2528	1.00614	24.315	1.01425	24.1297	23.802	0.986421	24.6096	1.01989
O75439	Mitochondrial-processing peptidase subunit beta	PMPCB	6	6	15.7	54.366	92.751	20	23.9548	23.7907	0.995617	23.8887	0.997241	23.8429	23.9207	1.00326	23.8706	1.00116
O75475	PC4 and SFRS1-interacting protein	PSIP1	9	8	16.8	60.103	28.201	25	26.6301	26.6553	0.999515	26.7628	1.00498	26.6372	26.6963	1.00222	26.7146	1.00291
O75477	Erlin-1	ERLIN1	2	1	3.7	39.171	31.612	8	23.1742	23.2146	1.00397	23.568	1.01699	22.9083	23.3498	1.01927	23.6987	1.0345
O75489	NADH dehydrogenase [ubiquinone] iron-sulfur protein 3, mitochondrial	NDUFS3	6	6	27.3	30.241	72.733	20	24.9158	24.4652	0.982614	24.5039	0.983468	24.8181	24.9897	1.00692	24.0771	0.970143
O75494	Serine/arginine-rich splicing factor 10	SRSF10	6	3	18.3	31.3	110.58	39	26.1549	26.0687	0.998203	26.2473	1.00353	26.0853	26.1593	1.00284	26.2263	1.0054
O75530	Polycomb protein EED	EED	1	1	2	50.197	2.4978	2	19.4771	19.2921	0.989719	19.0899	0.980122	19.4809	19.3906	0.995365	18.9876	0.974674
O75531	Barrier-to-autointegration factor;Barrier-to-autointegration factor, N-terminally processed	BANF1	5	5	57.3	10.058	70.438	89	28.2711	28.2185	0.998853	28.4202	1.00527	28.2932	28.3813	1.00311	28.2352	0.99795
O75533	Splicing factor 3B subunit 1	SF3B1	27	27	31.4	145.83	323.31	173	28.2805	28.1603	0.997533	28.2422	0.998645	28.1484	28.3006	1.00541	28.2339	1.00304
O75534	Cold shock domain-containing protein E1	CSDE1	13	13	17.9	88.884	218.03	58	26.0551	25.7449	0.98887	25.6209	0.983334	25.955	25.8827	0.997217	25.5833	0.98568
O75607	Nucleoplasmin-3	NPM3	3	3	29.2	19.343	107.99	15	23.4082	23.5109	1.00088	23.5053	1.00415	23.4308	23.5771	1.00624	23.4164	0.999384
O75608	Acyl-protein thioesterase 1	LYPLA1	2	2	10.4	24.669	14.635	4	22.4266	22.5798	1.00754	22.7293	1.0135	22.5042	22.3141	0.991556	22.9174	1.01836
O75643	U5 small nuclear ribonucleoprotein 200 kDa helicase	SNRNP200	51	51	30.4	244.5	323.31	242	28.3824	28.4156	1.00182	28.4151	1.00115	28.366	28.4476	1.00288	28.3996	1.00118
O75694	Nuclear pore complex protein Nup155	NUP155	13	13	14.7	155.2	216.67	47	24.9664	24.8882	0.998465	24.9897	1.00093	24.8993	24.9142	1.0006	25.0307	1.00528
O75717	WD repeat and HMG-box DNA-binding protein 1	WDHD1	2	2	3.5	125.97	66.04	7	21.5504	21.9021	1.01325	21.8559	1.01418	21.7955	21.3237	0.978353	22.1892	1.01806
O75792	Ribonuclease H2 subunit A	RNASEH2A	7	7	27.4	33.395	77.443	17	24.4562	24.5117	0.99854	24.4808	1.00101	24.592	24.3458	0.989986	24.5108	0.996698
O75821	Eukaryotic translation initiation factor 3 subunit G	EIF3G	5	5	19.1	35.611	142	59	27.0577	27.0072	0.999019	26.9646	0.996558	26.9697	27.1459	1.00653	26.9139	0.997929
O75822	Eukaryotic translation initiation factor 3 subunit J	EIF3J	12	12	52.7	29.062	120.24	51	26.075	26.241	1.00786	26.3744	1.01148	26.0044	26.1893	1.00711	26.4967	1.01893
O75828	Carbonyl reductase [NADPH] 3	CBR3	3	1	13.4	30.85	2.2596	3	21.0476	21.0384	0.998644	21.1565	1.00517	21.0524	21.0444	0.99962	21.1458	1.00444
O75832	26S proteasome non-ATPase regulatory subunit 10	PSMD10	5	5	26.5	24.428	127.28	19	24.7064	24.8196	1.00179	24.6072	0.995982	24.7293	24.5527	0.992861	24.8512	1.00493
O75844	CAAX prenyl protease 1 homolog	ZMPSTE24	4	4	10.7	54.812	6.8146	7	21.3428	21.3997	1.00573	21.8171	1.02222	21.3826	21.4879	1.00492	21.6891	1.01433
O75874	Isocitrate dehydrogenase [NADP] cytoplasmic	IDH1	12	11	37.2	46.659	134.26	55	26.6293	26.6194	1.00517	26.9156	1.01075	26.4005	26.8156	1.01572	26.9482	1.02074
O75880	Protein SCO1 homolog, mitochondrial	SCO1	1	1	5.3	33.814	4.826	4	22.3316	22.897	1.02152	22.8202	1.02188	22.657	22.3354	0.985804	23.0564	1.01763
O75915	PRA1 family protein 3	ARL6IP5	1	1	3.7	21.614	1.864	4	20.0054	20.2355	1.01389	20.0527	1.00236	20.0647	20.2477	1.00912	19.9811	0.995837
O75934	Pre-mRNA-splicing factor SPF27	BCAS2	4	4	30.2	26.131	47.832	21	23.1376	23.4194	1.00766	23.4253	1.01244	23.2902	23.2603	0.998713	23.4318	1.00608
O75935	Dynactin subunit 3	DCTN3	3	3	20.4	21.119	28.924	10	22.9704	23.0704	1.0016	22.6859	0.987616	23.041	22.7692	0.988204	22.9166	0.994598
O75937	DnaJ homolog subfamily C member 8	DNAJC8	11	11	52.6	29.841	54.554	43	26.0939	26.4188	1.01155	26.5958	1.01924	26.2701	26.0531	0.991738	26.7853	1.01961
O75940	Survival of motor neuron-related-splicing factor 30	SMNDC1	2	2	9.7	26.711	25.952	14	23.8365	23.8984	1.00006	23.7898	0.998038	23.9273	23.7994	0.994655	23.798	0.994593
O75947	ATP synthase subunit d, mitochondrial	ATP5H	6	6	57.1	18.491	37.026	14	24.2134	24.0483	0.993504	23.8298	0.984155	24.226	24.3888	1.00672	23.4766	0.969066
O75955	Flotillin-1	FLOT1	10	10	30.4	47.355	75.131	23	22.8534	22.8017	0.997015	22.8505	0.999872	22.9108	22.8564	0.997627	22.7384	0.992475
O75964	ATP synthase subunit g, mitochondrial	ATP5L	2	2	27.2	11.428	35.805	28	25.6114	25.6415	1.00084	25.7263	1.00449	25.6585	25.4885	0.993375	25.8323	1.00678
O75976	Carboxypeptidase D	CPD	2	2	1.6	152.93	17.396	2	19.697	20.1173	1.02385	20.0226	1.01653	19.945	19.9026	0.997874	19.9893	1.00222
O76003	Glutaredoxin-3	GLRX3	13	13	38.5	37.432	227.24	77	27.3988	27.226	0.992594	27.161	0.991322	27.3538	27.3535	0.99999	27.0783	0.989929
O76021	Ribosomal L1 domain-containing protein 1	RSL1D1	17	17	38.4	54.972	211	74	26.943	27.0601	1.0043	27.0086	1.00243	26.9751	26.9406	0.998722	27.0959	1.00448
O76070	Gamma-synuclein	SNCG	2	2	22.8	13.331	6.8855	6	22.5085	22.4072	0.997028	22.2948	0.990506	22.3963	22.5233	1.00567	22.2909	0.995291
O76071	Probable cytosolic iron-sulfur protein assembly protein CIAO1	CIAO1	1	1	5.6	37.84	31.45	3	20.2738	20.6105	1.01175	20.5477	1.01351	20.4909	20.2034	0.985971	20.7377	1.01205
O76094	Signal recognition particle subunit SRP72	SRP72	7	7	15.1	74.605	94.682	29	25.2356	25.1269	0.995181	25.172	0.99748	25.1965	25.2378	1.00164	25.1003	0.996183
O94760	N(G),N(G)-dimethylarginine dimethylaminohydrolase 1	DDAH1	9	8	40.4	31.121	84.861	36	25.4772	25.519	1.00092	25.5215	1.00174	25.5001	25.445	0.997839	25.5725	1.00284
O94763	Unconventional prefoldin RPB5 interactor 1	URI1	2	2	6.2	59.832	9.3927	4	19.2767	18.7132	0.885177	19.4948	1.01132	19.1182	19.0896	0.998508	19.2769	1.0083
O94776	Metastasis-associated protein MTA2	MTA2	19	18	38.2	75.022	323.31	85	27.5541	27.2264	0.99502	27.68	1.00457	27.3877	27.4969	1.00399	27.576	1.00688
O94826	Mitochondrial import receptor subunit TOM70	TOMM70A	3	3	7.6	67.454	25.386	6	21.5384	21.8482	1.00969	21.989	1.02092	21.6583	21.7381	1.00368	21.9792	1.01481
O94829	Importin-13	IPO13	1	1	1.1	108.19	4.9728	2	19.3197	19.256	0.999197	19.148	0.991114	19.1739	19.4653	1.0152	19.0845	0.995336
O94842	TOX high mobility group box family member 4	TOX4	1	1	3.7	66.194	35.791	4	20.4417	20.5931	1.01562	21.0684	1.03066	20.5616	20.4737	0.995723	21.0679	1.02462
O94888	UBX domain-containing protein 7	UBXN7	10	10	26.2	54.862	181.72	39	26.5031	26.3225	0.995924	26.344	0.993997	26.329	26.5139	1.00702	26.3267	0.999911
O94903	Proline synthase co-transcribed bacterial homolog protein	PROSC	6	6	27.6	30.344	14.27	9	20.4379	20.7182	1.01564	20.6733	1.01152	20.6754	20.6403	0.998301	20.5138	0.992182
O94905	Erlin-2	ERLIN2	2	1	3.8	37.839	5.0977	6	23.6941	23.7989	1.0036	23.8462	1.00642	23.745	23.7448	0.99999	23.8495	1.0044
O94906	Pre-mRNA-processing factor 6	PRPF6	14	14	18.5	106.92	149.2	55	26.374	26.3322	0.998574	26.3806	1.00025	26.381	26.3737	0.999723	26.332	0.998141
O94913	Pre-mRNA cleavage complex 2 protein Pcf11	PCF11	2	2	2.2	173.05	9.4575	3	21.8821	22.1285	1.00771	22.1493	1.01221	22.1124	21.6142	0.97747	22.4332	1.0145
O94925-3	Glutaminase kidney isoform, mitochondrial	GLS	4	4	9.7	65.459	49.34	11	23.6437	23.4122	0.986522	23.1752	0.980185	23.6285	23.6953	1.00283	22.9072	0.969473
O94973	AP-2 complex subunit alpha-2	AP2A2	5	5	7.6	103.96	15.645	9	22.6427	22.5233	0.996475	22.6864	1.00193	22.6024	22.5915	0.999515	22.6586	1.00248
O94979	Protein transport protein Sec31A	SEC31A	6	6	7.3	133.01	60.24	14	24.098	24.3266	1.00702	24.376	1.01154	24.2586	24.0793	0.992612	24.4626	1.00841
O95071	E3 ubiquitin-protein ligase UBR5	UBR5	1	1	0.8	309.35	22.921	3	20.2432	19.9364	0.990954	20.1775	0.996751	20.0105	20.3614	1.01753	19.9852	0.998736
O95155	Ubiquitin conjugation factor E4 B	UBE4B	4	4	4.9	146.18	41.27	7	21.0762	21.322	1.01281	21.1922	1.0055	21.2257	21.1195	0.994998	21.2452	1.00092
O95166	Gamma-aminobutyric acid receptor-associated protein;Gamma-aminobutyric acid receptor-associated protein-like 1	GABARAP	3	2	19.7	13.918	9.1746	4	22.0342	22.1795	1.0002	21.6992	0.984799	22.2373	21.9531	0.98722	21.7226	0.976857
O95168	NADH dehydrogenase [ubiquinone] 1 beta subcomplex subunit 4	NDUFB4	3	3	31.8	15.208	18.848	7	22.886	22.9978	0.996063	22.9943	1.00473	23.0773	22.6661	0.982183	23.1346	1.00248
O95202	LETM1 and EF-hand domain-containing protein 1, mitochondrial	LETM1	4	4	8.7	83.353	10.698	7	23.4865	23.2602	0.995275	23.2963	0.991903	23.1585	23.53	1.01604	23.3545	1.00846
O95232	Luc7-like protein 3	LUC7L3	5	5	15	51.466	108.07	29	25.4096	25.366	0.998371	25.3386	0.997207	25.4177	25.4472	1.00116	25.2492	0.993369
O95235	Kinesin-like protein KIF20A	KIF20A	3	3	4.2	100.28	14.72	7	22.9096	23.1188	1.00226	23.0096	1.00436	23.1157	22.7674	0.984934	23.1549	1.00169
O95239	Chromosome-associated kinesin KIF4A;Chromosome-associated kinesin KIF4B	KIF4A	8	8	9.6	139.88	73.774	16	24.6919	24.5235	0.994712	24.5209	0.993075	24.6446	24.3995	0.990055	24.6921	1.00192
O95251	Histone acetyltransferase KAT7	KAT7	3	3	8.5	70.642	41.023	8	21.5606	21.0872	0.984917	21.5283	0.9985	21.2613	21.5278	1.01254	21.3871	1.00592
O95292	Vesicle-associated membrane protein-associated protein B/C	VAPB	4	3	20.2	27.228	42.255	16	25.3122	25.5101	1.00656	25.522	1.00829	25.4134	25.2891	0.99511	25.6417	1.00899
O95336	6-phosphogluconolactonase	PGLS	5	5	28.7	27.547	32.887	15	25.4943	25.3563	0.994269	25.168	0.987201	25.4771	25.4166	0.997627	25.1251	0.986185
O95347	Structural maintenance of chromosomes protein 2	SMC2	17	17	19.8	135.65	108.57	44	26.0277	26.1103	1.00384	26.1768	1.00573	26.0953	25.9471	0.994318	26.2724	1.00679
O95372	Acyl-protein thioesterase 2	LYPLA2	1	1	7.8	24.737	5.3297	15	24.0471	24.024	1.00014	24.2047	1.00656	23.975	24.0893	1.00476	24.2115	1.00986
O95373	Importin-7	IPO7	13	13	14	119.52	161.59	59	26.3121	26.321	1.00119	26.2876	0.99907	26.2713	26.2321	0.998505	26.4173	1.00555
O95394	Phosphoacetylglucosamine mutase	PGM3	1	1	2.4	59.851	13.746	4	21.2733	21.6547	1.01615	21.3794	1.00499	21.3468	21.3484	1.00007	21.6122	1.01243
O95396	Adenylyltransferase and sulfurtransferase MOCS3;Molybdopterin-synthase adenylyltransferase;Molybdopterin-synthase sulfurtransferase	MOCS3	1	1	4.6	49.669	76.471	3	21.804	21.5566	0.990319	21.9355	1.00603	21.7029	21.8683	1.00762	21.7249	1.00101
O95399	Urotensin-2	UTS2	1	1	6.5	14.295	3.0315	6	22.0332	22.5391	1.02065	22.5912	1.02533	22.2881	22.171	0.994748	22.7044	1.01868
O95400	CD2 antigen cytoplasmic tail-binding protein 2	CD2BP2	3	3	16.7	37.646	48.112	11	22.9407	22.8839	0.998759	22.9878	1.00205	22.7965	23.118	1.0141	22.8979	1.00445
O95433	Activator of 90 kDa heat shock protein ATPase homolog 1	AHSA1	8	8	24.6	38.274	191.06	63	27.3512	27.1711	0.995844	27.2515	0.996355	27.2127	27.2732	1.00223	27.2879	1.00276
O95456	Proteasome assembly chaperone 1	PSMG1	4	4	17.7	32.854	54.14	12	24.0472	23.8481	0.993417	23.7353	0.98703	23.9229	23.9341	1.00047	23.7736	0.993758
O95470	Sphingosine-1-phosphate lyase 1	SGPL1	2	2	4	63.523	3.4884	4	20.9686	20.7937	0.993937	20.8125	0.992556	20.83	21.0755	1.01179	20.6692	0.992282
O95478	Ribosome biogenesis protein NSA2 homolog	NSA2	3	3	15.4	30.065	24.571	9	22.8866	22.9055	1.00089	22.9189	1.00141	22.9418	22.8257	0.994936	22.9435	1.00007
O95551	Tyrosyl-DNA phosphodiesterase 2	TDP2	2	2	7.7	40.929	5.428	3	20.5612	20.3839	0.994618	20.6113	1.00244	20.6512	20.5753	0.996323	20.3298	0.984434
O95602	DNA-directed RNA polymerase I subunit RPA1	POLR1A	1	1	1.8	194.81	97.018	3	19.6308	20.4576	1.01005	19.9172	1.01459	20.5227	18.6342	0.907978	20.8487	1.01588
O95777	U6 snRNA-associated Sm-like protein LSm8	LSM8	4	4	44.8	10.403	46.788	24	25.1197	24.9967	0.995596	24.9884	0.994772	24.9663	25.1969	1.00924	24.9416	0.999013
O95793	Double-stranded RNA-binding protein Staufen homolog 1	STAU1	12	12	30.2	63.182	169.67	31	24.8796	24.9553	0.999854	24.8271	0.997889	25.0079	24.7921	0.991371	24.862	0.994165
O95816	BAG family molecular chaperone regulator 2	BAG2	3	3	18	23.772	72.747	8	22.2007	22.4742	1.0208	22.7214	1.02346	22.4239	22.3348	0.996027	22.6374	1.00952
O95831	Apoptosis-inducing factor 1, mitochondrial	AIFM1	10	10	23.7	66.9	111.98	54	26.5991	26.4721	0.997721	26.6744	1.00283	26.4771	26.6516	1.00659	26.617	1.00528
O95861	3(2),5-bisphosphate nucleotidase 1	BPNT1	4	4	21.1	33.392	37.27	10	22.2706	22.4828	1.007	22.1967	0.996682	22.2677	22.4578	1.00854	22.2246	0.998064
O95864	Fatty acid desaturase 2	FADS2	3	3	9	52.259	42	12	24.4171	24.2362	0.990776	24.0326	0.984253	24.3947	24.3119	0.996606	23.9792	0.982969
O95865	N(G),N(G)-dimethylarginine dimethylaminohydrolase 2	DDAH2	3	2	15.8	29.644	12.331	10	23.371	23.2789	0.995568	23.4066	1.00152	23.2669	23.4517	1.00794	23.3378	1.00305
O95881	Thioredoxin domain-containing protein 12	TXNDC12	4	4	26.7	19.206	18.237	14	25.175	25.0304	0.994581	25.0403	0.994649	25.1111	25.1642	1.00212	24.9705	0.994404
O95926	Pre-mRNA-splicing factor SYF2	SYF2	3	3	25.5	28.722	67.794	5	20.2094	20.2202	1.0029	20.0535	0.992284	20.1538	20.1317	0.998905	20.1976	1.00217
O95983	Methyl-CpG-binding domain protein 3	MBD3	4	4	14.4	32.844	15.821	11	24.4678	24.2653	0.995687	24.3352	0.994581	24.293	24.5394	1.01015	24.2358	0.997648
O95989	Diphosphoinositol polyphosphate phosphohydrolase 1	NUDT3	2	2	18	19.471	56.154	9	22.1058	22.336	1.00723	22.3068	1.00909	22.2678	22.1549	0.994928	22.3259	1.00261
O96000	NADH dehydrogenase [ubiquinone] 1 beta subcomplex subunit 10	NDUFB10	3	3	25	20.776	28.949	7	22.9141	22.2627	0.975788	22.2437	0.970744	22.5882	22.8122	1.00992	22.0201	0.97485
O96008	Mitochondrial import receptor subunit TOM40 homolog	TOMM40	7	7	33.2	37.893	111.09	27	24.7353	24.7157	1.00072	24.674	0.997522	24.7587	24.584	0.992945	24.7823	1.00095
O96019	Actin-like protein 6A	ACTL6A	9	9	23.8	47.46	103.48	37	26.2406	26.325	1.00759	26.6088	1.01403	26.2218	26.4361	1.00817	26.5164	1.01123
P00167	Cytochrome b5	CYB5A	3	3	35.8	15.33	33.329	14	23.5587	23.7207	1.00235	23.6396	1.00344	23.6458	23.4278	0.990778	23.8453	1.00844
P00338	L-lactate dehydrogenase A chain	LDHA	21	20	48.8	36.688	323.31	295	29.5632	29.4021	0.996187	29.3696	0.993451	29.5684	29.4702	0.996679	29.2962	0.990793
P00367	Glutamate dehydrogenase 1, mitochondrial;Glutamate dehydrogenase 2, mitochondrial	GLUD1	18	18	38.7	61.397	162.65	108	27.7486	27.7739	1.00383	27.98	1.00834	27.7646	27.8585	1.00338	27.8793	1.00413
P00374	Dihydrofolate reductase	DHFR	7	7	40.6	21.452	66.857	37	26.2721	26.0345	0.992621	26.046	0.991396	26.1575	26.2878	1.00498	25.9073	0.990432
P00387	NADH-cytochrome b5 reductase 3;NADH-cytochrome b5 reductase 3 membrane-bound form;NADH-cytochrome b5 reductase 3 soluble form	CYB5R3	5	5	26.9	34.234	92.844	38	26.4872	26.4276	0.99845	26.3765	0.995822	26.525	26.4386	0.996741	26.3276	0.992557
P00390	Glutathione reductase, mitochondrial	GSR	6	6	16.7	56.256	54.603	16	24.3451	24.5252	1.00882	24.4721	1.00522	24.393	24.4464	1.00219	24.503	1.00451
P00403	Cytochrome c oxidase subunit 2	MT-CO2	1	1	4.4	25.565	4.0253	22	23.7285	23.4461	0.989425	23.4924	0.990053	23.4944	23.8127	1.01355	23.3599	0.994278
P00441	Superoxide dismutase [Cu-Zn]	SOD1	6	6	68.8	15.936	157.64	74	27.6525	27.626	0.999594	27.5796	0.997364	27.6272	27.6989	1.0026	27.5321	0.996559
P00491	Purine nucleoside phosphorylase	PNP	13	13	67.5	32.118	176.41	68	26.8187	26.7394	0.999128	26.8059	0.999521	26.8186	26.8591	1.00151	26.6864	0.995071
P00492	Hypoxanthine-guanine phosphoribosyltransferase	HPRT1	4	4	32.1	24.579	32.868	17	24.8221	24.495	0.98317	24.4243	0.983971	24.785	24.5219	0.989386	24.4345	0.985861
P00505	Aspartate aminotransferase, mitochondrial	GOT2	17	17	52.6	47.517	323.31	112	27.9686	27.9097	0.99483	27.7389	0.991786	28.0236	27.8328	0.993189	27.7608	0.990622
P00558	Phosphoglycerate kinase 1	PGK1	28	28	72.7	44.614	323.31	536	30.4267	30.3955	1.00007	30.451	1.0008	30.3662	30.5268	1.00529	30.3802	1.00046
P00568	Adenylate kinase isoenzyme 1	AK1	9	9	41.8	21.635	106.87	45	26.6331	26.4975	0.995487	26.6541	1.00079	26.5205	26.6771	1.00591	26.587	1.00251
P00846	ATP synthase subunit a	MT-ATP6	1	1	4.4	24.817	8.9625	6	24.241	24.0409	0.991995	23.5922	0.973235	24.194	24.1285	0.997295	23.5515	0.973445
P00966	Argininosuccinate synthase	ASS1	9	9	19.9	46.53	57.096	40	25.9815	26.2915	1.0117	26.2467	1.01021	26.0198	26.1438	1.00477	26.3562	1.01293
P01111	GTPase NRas;GTPase KRas;GTPase KRas, N-terminally processed;GTPase HRas;GTPase HRas, N-terminally processed	NRAS	6	3	46	21.229	109.1	15	24.2285	24.2286	1.00366	24.4841	1.01055	24.2135	24.4274	1.00884	24.3003	1.00359
P01116-2	GTPase KRas;GTPase KRas, N-terminally processed	KRAS	4	1	33.5	21.424	23.164	4	22.5929	22.6858	0.999297	22.8201	1.01006	22.7014	22.5426	0.993003	22.8548	1.00676
P02786	Transferrin receptor protein 1;Transferrin receptor protein 1, serum form	TFRC	16	16	25	84.87	323.31	90	27.5383	27.4464	0.995959	27.3695	0.993868	27.4842	27.4657	0.999326	27.4044	0.997097
P04062	Glucosylceramidase	GBA	4	4	12.3	59.716	155.74	16	23.4179	23.0352	0.986463	23.1688	0.989364	23.1458	23.5153	1.01596	22.9609	0.992012
P04075	Fructose-bisphosphate aldolase A	ALDOA	32	28	81.6	39.42	323.31	590	29.3028	29.3855	1.00282	29.3697	1.00228	29.3763	29.3032	0.99751	29.3786	1.00008
P04080	Cystatin-B	CSTB	5	5	79.6	11.139	110.1	76	26.5021	26.6967	1.00266	26.5173	1.00057	26.7277	26.2844	0.983415	26.7039	0.999111
P04181	Ornithine aminotransferase, mitochondrial;Ornithine aminotransferase, hepatic form;Ornithine aminotransferase, renal form	OAT	7	7	22.6	48.534	77.918	12	22.9211	22.6547	0.988163	22.2656	0.971405	22.7816	22.4135	0.983845	22.6463	0.994062
P04183	Thymidine kinase, cytosolic	TK1	2	2	13.2	25.468	25.136	6	23.0875	22.6908	0.988549	22.6974	0.983105	22.9948	23.0362	1.0018	22.4447	0.976079
P04198	N-myc proto-oncogene protein	MYCN	1	1	9.1	49.561	53.11	3	20.0147	20.0358	1.0072	20.4619	1.02235	20.1123	20.054	0.997101	20.3461	1.01162
P04216	Thy-1 membrane glycoprotein	THY1	3	3	18.6	17.935	41.818	13	22.0761	22.3033	1.01075	22.2654	1.00857	22.1525	22.2507	1.00443	22.2416	1.00403
P04406	Glyceraldehyde-3-phosphate dehydrogenase	GAPDH	34	34	83.6	36.053	323.31	1613	31.946	31.971	1.00157	31.946	1	31.984	31.9699	0.999559	31.909	0.997655
P04632	Calpain small subunit 1	CAPNS1	2	2	12.7	28.315	107.59	10	21.22	21.09	0.993878	21.2139	0.999713	21.0652	21.4949	1.0204	20.9638	0.995188
P04637	Cellular tumor antigen p53	TP53	2	2	6.4	43.653	27.767	11	24.1992	24.2875	1.00794	24.2901	1.00376	24.2335	24.1865	0.998058	24.3569	1.00509
P04792	Heat shock protein beta-1	HSPB1	4	4	36.1	22.782	66.786	15	25.3706	25.1487	0.992675	25.2197	0.994053	25.2446	25.497	1.01	24.9975	0.990212
P04818	Thymidylate synthase	TYMS	11	11	40.6	35.716	187.22	59	26.899	26.6511	0.989591	26.5789	0.9881	26.8805	26.756	0.995368	26.4925	0.985563
P04843	Dolichyl-diphosphooligosaccharide--protein glycosyltransferase subunit 1	RPN1	19	19	42.5	68.569	323.31	108	27.4778	27.4328	0.999276	27.5463	1.00249	27.3436	27.6042	1.00953	27.509	1.00605
P04844	Dolichyl-diphosphooligosaccharide--protein glycosyltransferase subunit 2	RPN2	10	10	24.1	69.283	281.96	68	27.1258	26.989	0.99631	27.002	0.995437	27.0197	27.1192	1.00368	26.978	0.998454
P05023	Sodium/potassium-transporting ATPase subunit alpha-1	ATP1A1	20	17	23.9	112.89	323.31	142	27.3449	27.2478	0.99598	27.2574	0.996803	27.334	27.2684	0.997598	27.2478	0.996845
P05026	Sodium/potassium-transporting ATPase subunit beta-1	ATP1B1	4	4	24.1	35.061	22.183	5	20.4188	20.6573	1.00886	20.7155	1.01453	20.3978	20.0417	0.982544	21.3521	1.04679
P05067	Amyloid beta A4 protein;N-APP;Soluble APP-alpha;Soluble APP-beta;C99;Beta-amyloid protein 42;Beta-amyloid protein 40;C83;P3(42);P3(40);C80;Gamma-secretase C-terminal fragment 59;Gamma-secretase C-terminal fragment 57;Gamma-secretase C-terminal fragment 50;C31	APP	2	2	3.6	86.942	7.66	7	22.4173	22.6871	1.00715	22.5599	1.00636	22.7702	22.7155	0.997596	22.1786	0.974019
P05091	Aldehyde dehydrogenase, mitochondrial	ALDH2	12	11	32.3	56.381	220.82	78	26.9967	26.7679	0.994037	26.7692	0.991573	26.8599	27.0477	1.00699	26.6262	0.991297
P05114	Non-histone chromosomal protein HMG-14	HMGN1	3	3	55	10.659	44.968	6	20.5335	21.1438	1.02644	20.5943	1.00296	20.4278	20.7744	1.01697	21.0694	1.03141
P05141	ADP/ATP translocase 2;ADP/ATP translocase 2, N-terminally processed	SLC25A5	16	6	44.6	32.852	46.776	36	26.8602	26.825	0.99869	26.7303	0.995163	26.8597	26.8533	0.999762	26.7024	0.994144
P05165	Propionyl-CoA carboxylase alpha chain, mitochondrial	PCCA	2	2	3	80.058	3.8204	3	19.222	19.3008	1.00385	19.3481	1.00656	19.3313	19.2163	0.994048	19.3234	0.999588
P05198	Eukaryotic translation initiation factor 2 subunit 1	EIF2S1	15	15	54.6	36.112	255.4	83	26.9681	26.9577	0.999513	26.9267	0.998465	26.9908	26.9604	0.998874	26.9014	0.996688
P05204	Non-histone chromosomal protein HMG-17	HMGN2	3	1	25.6	9.3926	6.2919	11	23.8917	23.7539	0.998513	23.5224	0.984546	23.9282	23.8842	0.998161	23.3556	0.97607
P05386	60S acidic ribosomal protein P1	RPLP1	4	3	89.5	11.514	132.5	163	28.9048	28.4097	0.982405	27.7123	0.958743	28.7725	28.6372	0.995298	27.6171	0.959845
P05387	60S acidic ribosomal protein P2	RPLP2	9	8	97.4	11.665	323.31	144	28.8819	28.748	0.994623	28.6931	0.993461	28.9922	28.5552	0.984928	28.7756	0.992529
P05388	60S acidic ribosomal protein P0;60S acidic ribosomal protein P0-like	RPLP0	13	13	59.9	34.273	246.93	177	28.9589	28.8276	0.995492	28.9329	0.999102	28.899	28.9453	1.0016	28.875	0.99917
P05455	Lupus La protein	SSB	12	12	30.6	46.836	201.17	110	27.8415	27.7944	0.99857	27.7907	0.998177	27.7516	27.8919	1.00505	27.7832	1.00114
P05556-4	Integrin beta-1	ITGB1	5	5	10	91.034	79.792	18	26.0855	25.8822	0.996415	26.1003	1.00057	26.0023	26.2089	1.00794	25.8568	0.994402
P06132	Uroporphyrinogen decarboxylase	UROD	5	5	20.2	40.786	73.659	18	24.2103	24.2102	0.998779	24.1505	0.99753	24.1729	24.1286	0.998167	24.2695	1.004
P06400	Retinoblastoma-associated protein	RB1	2	2	3.4	106.16	13.914	7	23.0858	22.9433	1.00229	22.9714	0.995045	22.9386	22.7405	0.991365	23.3215	1.01669
P06454	Prothymosin alpha;Prothymosin alpha, N-terminally processed;Thymosin alpha-1	PTMA	6	6	35.1	12.203	188.98	35	25.4058	26.0384	1.02151	25.6167	1.0083	25.7117	25.5987	0.995606	25.7506	1.00152
P06493	Cyclin-dependent kinase 1	CDK1	14	12	47.5	34.095	286.15	138	28.2367	28.4585	1.00647	28.4301	1.00685	28.3615	28.2184	0.994954	28.5454	1.00649
P06576	ATP synthase subunit beta, mitochondrial	ATP5B	23	23	63.1	56.559	323.31	371	29.5092	29.4118	0.998571	29.5962	1.00295	29.495	29.5434	1.00164	29.4789	0.999453
P06730	Eukaryotic translation initiation factor 4E	EIF4E	5	5	34.6	25.097	50.319	20	24.6258	24.6673	0.999909	24.2993	0.986743	24.7538	24.4749	0.98873	24.3636	0.984237
P06733	Alpha-enolase	ENO1	35	33	75.3	47.168	323.31	1267	31.4587	31.5448	1.0028	31.6287	1.0054	31.4931	31.5077	1.00046	31.6314	1.00439
P06744	Glucose-6-phosphate isomerase	GPI	14	10	32.6	63.146	256.02	152	27.8254	27.6692	0.992743	27.4838	0.987726	27.7519	27.7117	0.998551	27.5148	0.991459
P06748	Nucleophosmin	NPM1	21	21	60.5	32.575	323.31	1004	30.7348	30.6212	0.99681	30.6676	0.997814	30.7396	30.7899	1.00164	30.4942	0.992016
P06753	Tropomyosin alpha-3 chain	TPM3	22	2	51.6	32.95	23.407	4	19.6513	19.9206	1.01796	19.6844	1.00169	19.8436	19.7618	0.995876	19.6509	0.990287
P06753-2	Tropomyosin alpha-3 chain	TPM3	32	2	75	29.032	323.31	247	29.1109	29.3073	1.00653	29.3586	1.00851	29.1943	29.1163	0.997328	29.4662	1.00931
P06753-6	Tropomyosin alpha-3 chain	TPM3	32	0	77.8	28.922	10.168	2	20.9334	20.6336	0.989995	20.979	1.00218	20.7329	21.0374	1.01469	20.7758	1.00207
P33778	Histone H2B type 1-B;Histone H2B type 2-E;Histone H2B type 1-O;Histone H2B type 1-J;Putative histone H2B type 2-D;Putative histone H2B type 2-C	HIST1H2BB	11	1	65.1	13.95	207.92	1307	32.0533	32.2329	1.0056	32.4147	1.01127	32.2336	32.2336	1	32.2336	1
P07101	Tyrosine 3-monooxygenase	TH	4	4	8.9	58.599	40.74	11	22.4247	22.6471	1.00522	22.7094	1.0127	22.5264	22.4396	0.996148	22.8152	1.01282
P07108	Acyl-CoA-binding protein	DBI	5	5	79.3	10.044	34.715	64	27.7227	27.7811	1.00091	27.7323	1.00035	27.7123	27.5776	0.995142	27.9462	1.00844
P07195	L-lactate dehydrogenase B chain	LDHB	19	18	51.2	36.638	323.31	554	30.4845	30.2467	0.990245	29.9821	0.983519	30.5393	30.1729	0.988001	30.0011	0.982377
P07203	Glutathione peroxidase 1	GPX1	1	1	5.9	22.088	6.0491	4	21.6937	21.8374	1.0074	21.9095	1.00995	21.7697	21.7522	0.999198	21.9187	1.00685
P07237	Protein disulfide-isomerase	P4HB	31	31	54.1	57.116	323.31	187	29.0045	29.0356	1.00045	28.9148	0.996907	28.9956	29.0679	1.00249	28.8912	0.996398
P07305	Histone H1.0;Histone H1.0, N-terminally processed	H1F0	7	7	31.4	20.863	60.568	79	27.6691	27.7632	1.00472	27.9078	1.00863	27.7674	27.8101	1.00154	27.7626	0.999826
P07339	Cathepsin D;Cathepsin D light chain;Cathepsin D heavy chain	CTSD	9	9	31.1	44.552	62.778	46	26.3862	26.2723	0.99773	26.3492	0.998599	26.2613	26.4982	1.00902	26.2482	0.999504
P07355	Annexin A2;Putative annexin A2-like protein	ANXA2	8	8	30.7	38.604	59.258	13	23.9684	23.9253	1.00365	23.6729	0.987671	23.6596	23.948	1.01219	23.959	1.01265
P07437	Tubulin beta chain	TUBB	28	5	63.5	49.67	204.8	444	29.5752	29.397	0.994454	29.4526	0.995852	29.4793	29.6302	1.00512	29.3153	0.994437
P07737	Profilin-1	PFN1	14	14	95.7	15.054	323.31	477	30.1	30.0426	0.997393	30.0276	0.997592	30.1185	30.1509	1.00108	29.9008	0.992772
P07741	Adenine phosphoribosyltransferase	APRT	10	10	75.6	19.608	74.133	50	25.8934	25.8724	0.999621	25.9534	1.00232	25.8512	25.9453	1.00364	25.9227	1.00277
P07814	Bifunctional glutamate/proline--tRNA ligase;Glutamate--tRNA ligase;Proline--tRNA ligase	EPRS	36	36	31	170.59	323.31	187	28.3239	28.533	1.00778	28.6307	1.01083	28.4257	28.4568	1.00109	28.6051	1.00631
P07858	Cathepsin B;Cathepsin B light chain;Cathepsin B heavy chain	CTSB	1	1	5	37.821	6.8383	4	21.6387	21.6513	1.00121	21.6219	0.999225	21.7461	21.4869	0.988084	21.6788	0.996907
P07900	Heat shock protein HSP 90-alpha	HSP90AA1	55	35	61.6	84.659	323.31	537	30.1276	30.325	1.00505	30.3274	1.00663	30.1911	30.1119	0.997379	30.4771	1.00947
P07910-2	Heterogeneous nuclear ribonucleoproteins C1/C2	HNRNPC	20	20	51.9	32.337	323.31	281	29.2396	29.454	1.00719	29.5414	1.01032	29.3451	29.3911	1.00157	29.4988	1.00524
P07919	Cytochrome b-c1 complex subunit 6, mitochondrial	UQCRH	1	1	19.8	10.739	49.834	10	24.2036	23.8981	0.991074	23.9363	0.988956	24.0366	24.0989	1.00259	23.9025	0.994421
P07954	Fumarate hydratase, mitochondrial	FH	11	11	35.7	54.636	139.37	63	26.4559	26.5477	1.01092	27.3224	1.03275	26.6002	26.8241	1.00842	26.9017	1.01133
P08133	Annexin A6	ANXA6	18	18	30	75.872	158.92	49	26.378	26.2343	0.99722	26.2529	0.995259	26.2432	26.3471	1.00396	26.2748	1.0012
P08195	4F2 cell-surface antigen heavy chain	SLC3A2	8	8	17.6	67.993	123.5	32	26.3872	26.7348	1.00944	26.8595	1.0179	26.4003	26.6515	1.00952	26.9297	1.02005
P08237	ATP-dependent 6-phosphofructokinase, muscle type	PFKM	10	8	16.4	85.182	181.9	33	25.1661	25.3941	1.00804	25.4263	1.01034	25.3579	25.3005	0.997736	25.3282	0.998827
P08238	Heat shock protein HSP 90-beta	HSP90AB1	60	35	65.2	83.263	323.31	1678	32.0217	32.2848	1.00231	32.1185	1.00302	32.1229	32.087	0.998883	32.2149	1.00286
P08243	Asparagine synthetase [glutamine-hydrolyzing]	ASNS	18	18	36.5	64.369	147.03	60	26.0158	26.5726	1.02129	26.4461	1.01654	26.0678	26.4736	1.01557	26.4932	1.01632
P08397	Porphobilinogen deaminase	HMBS	1	1	5.5	39.33	33.031	4	20.1957	19.9083	0.988571	20.0994	0.995232	19.9067	20.3778	1.02367	19.919	1.00062
P08559	Pyruvate dehydrogenase E1 component subunit alpha, somatic form, mitochondrial	PDHA1	11	11	28.5	43.295	55.952	28	24.8891	24.8516	0.995743	24.5475	0.986274	24.8613	24.8156	0.998163	24.6112	0.989943
P08574	Cytochrome c1, heme protein, mitochondrial	CYC1	6	6	20.6	35.422	24.366	18	24.7638	24.8684	1.00887	24.8623	1.00398	24.6774	24.9829	1.01238	24.8341	1.00635
P08579	U2 small nuclear ribonucleoprotein B	SNRPB2	5	2	22.2	25.486	72.783	17	24.4761	24.5249	1.00201	24.6144	1.00565	24.5574	24.3167	0.9902	24.7412	1.00749
P08621	U1 small nuclear ribonucleoprotein 70 kDa	SNRNP70	15	15	41.2	51.556	107.55	72	25.6361	25.8796	1.00666	25.8544	1.00851	25.6892	25.6927	1.00014	25.9883	1.01164
P08670	Vimentin	VIM	27	23	57.7	53.651	323.31	179	28.2306	28.2733	1.00193	28.2247	0.999792	28.2233	28.2123	0.99961	28.2931	1.00247
P08708	40S ribosomal protein S17	RPS17	10	10	59.3	15.55	234.51	207	28.7157	28.5602	0.997138	28.2761	0.98469	28.6215	28.6816	1.0021	28.249	0.986984
P08754	Guanine nucleotide-binding protein G(k) subunit alpha;Guanine nucleotide-binding protein G(i) subunit alpha-2	GNAI3	8	4	27.7	40.532	129.86	32	25.6148	25.6867	1.00187	25.7501	1.00528	25.695	25.5833	0.995652	25.7733	1.00304
P08758	Annexin A5	ANXA5	10	10	33.8	35.936	142.63	54	27.0539	27.1029	1.00141	27.2299	1.0065	27.0733	27.0661	0.999735	27.2472	1.00642
P08865	40S ribosomal protein SA	RPSA	17	16	59.3	32.854	323.31	289	29.5297	29.3335	0.995615	29.2614	0.990914	29.4482	29.5056	1.00195	29.1707	0.990577
P09001	39S ribosomal protein L3, mitochondrial	MRPL3	1	1	9.2	38.632	19.439	3	22.9688	21.9233	0.954162	21.8245	0.950183	22.3508	22.639	1.01289	21.7267	0.972077
P09012	U1 small nuclear ribonucleoprotein A	SNRPA	9	7	31.9	31.279	55.104	33	25.2773	25.592	1.01179	25.7761	1.01973	25.5092	25.3153	0.992401	25.8209	1.01222
P09104	Gamma-enolase	ENO2	20	16	60.6	47.268	323.31	131	27.8271	27.7559	0.996076	27.7924	0.998753	27.754	27.8036	1.00179	27.8178	1.0023
P09132	Signal recognition particle 19 kDa protein	SRP19	3	3	24.3	16.156	38.306	3	23.4012	23.2054	0.996803	23.4485	1.00202	23.2336	23.3638	1.00561	23.4576	1.00964
P09211	Glutathione S-transferase P	GSTP1	10	10	51.9	23.356	323.31	358	30.2455	30.0195	0.994768	30.1064	0.995399	30.0466	30.3412	1.0098	29.9836	0.997904
P09382	Galectin-1	LGALS1	6	6	60	14.716	66.376	19	25.0814	25.0166	0.997927	24.9953	0.996569	25.0083	25.0874	1.00316	24.9975	0.999569
P09417	Dihydropteridine reductase	QDPR	12	12	51.6	25.789	129.18	55	25.5552	25.6962	1.00599	25.8024	1.00967	25.6695	25.6214	0.998125	25.763	1.00364
P09429	High mobility group protein B1;Putative high mobility group protein B1-like 1	HMGB1	21	17	55.3	24.893	323.31	360	29.3905	29.728	1.00672	29.2842	0.996384	29.5681	29.3568	0.992853	29.4778	0.996946
P09493-4	Tropomyosin alpha-1 chain	TPM1	13	0	32.4	32.847	10.462	3	17.3556	17.1987	0.996425	17.2152	0.991908	17.2856	17.6304	1.01995	16.8535	0.975
P09493-5	Tropomyosin alpha-1 chain	TPM1	13	1	37.1	28.385	48.65	5	22.2418	22.1078	0.989303	21.9495	0.986861	22.2747	22.1083	0.99253	21.916	0.983898
P09496-2	Clathrin light chain A	CLTA	5	5	25.2	23.662	83.112	16	24.0542	23.8902	0.992904	23.481	0.976172	23.9255	24.0118	1.0036	23.4882	0.98172
P09543	2,3-cyclic-nucleotide 3-phosphodiesterase	CNP	8	8	19.7	47.578	58.798	19	23.7891	23.8065	1.00024	23.7282	0.99744	23.825	23.8154	0.999594	23.6834	0.994057
P09622	Dihydrolipoyl dehydrogenase, mitochondrial	DLD	9	9	22	54.177	66.625	26	24.9262	24.5089	0.984276	24.5846	0.986294	24.6938	24.7752	1.0033	24.5506	0.9942
P09651	Heterogeneous nuclear ribonucleoprotein A1;Heterogeneous nuclear ribonucleoprotein A1, N-terminally processed;Heterogeneous nuclear ribonucleoprotein A1-like 2	HNRNPA1	27	26	65.3	38.746	323.31	569	30.7498	30.6055	0.996947	30.5912	0.994843	30.6788	30.7078	1.00095	30.5599	0.996124
P09661	U2 small nuclear ribonucleoprotein A	SNRPA1	11	11	47.8	28.415	146.58	42	25.9583	26.1414	1.00546	26.1355	1.00683	26.0658	25.9591	0.995907	26.2102	1.00554
P09874	Poly [ADP-ribose] polymerase 1	PARP1	34	34	40.5	113.08	323.31	274	29.0268	29.1546	1.00342	29.2321	1.00707	29.0939	29.0943	1.00001	29.2252	1.00451
P09884	DNA polymerase alpha catalytic subunit	POLA1	6	6	6.4	165.91	54.23	11	22.557	22.6558	1.00027	22.3092	0.989014	22.2307	22.7216	1.02208	22.5697	1.01525
P09936	Ubiquitin carboxyl-terminal hydrolase isozyme L1	UCHL1	14	14	62.3	24.824	321.91	228	29.1169	29.2563	1.00208	29.1131	0.999869	29.1868	29.1143	0.997517	29.1852	0.999946
P09960	Leukotriene A-4 hydrolase	LTA4H	13	13	26.7	69.284	107.91	42	25.3035	25.3502	1.00159	25.3742	1.00279	25.4045	25.2529	0.994031	25.3706	0.998664
P09972	Fructose-bisphosphate aldolase C	ALDOC	9	5	33.2	39.455	194.67	44	25.4087	25.3689	0.999367	25.4678	1.00233	25.3874	25.3226	0.997448	25.5356	1.00584
Q71UI9	Histone H2A.V;Histone H2A.Z	H2AFV	5	3	31.2	13.509	63.793	77	27.6419	27.73	1.00159	27.8342	1.00696	27.6157	27.7727	1.00569	27.8178	1.00732
Q6FI13	Histone H2A type 2-A;Histone H2A type 1;Histone H2A type 1-J;Histone H2A.J;Histone H2A type 2-C;Histone H2A type 1-H;Histone H2A type 1-D	HIST2H2AA3	9	2	41.5	14.095	249.18	1316	32.236	32.1617	0.997695	32.236	1	32.0798	32.1876	1.00336	32.3663	1.00893
P0CG34	Thymosin beta-15A;Thymosin beta-15B	TMSB15A	1	1	31.1	5.2288	18.921	11	24.1722	25.0231	1.04365	25.5875	1.05855	24.3595	24.6124	1.01038	25.8108	1.05958
P0DMV8	Heat shock 70 kDa protein 1A;Heat shock 70 kDa protein 1B	HSPA1A	36	18	60.2	70.051	323.31	299	29.345	29.391	1.00184	29.4972	1.00519	29.3032	29.4882	1.00631	29.4419	1.00473
Q01081	Splicing factor U2AF 35 kDa subunit	U2AF1	7	7	39.6	27.872	91.741	96	28.396	28.2556	0.996825	28.4337	1.00133	28.3015	28.4471	1.00514	28.3367	1.00125
P35520	Cystathionine beta-synthase	CBS	11	11	22.5	60.586	161.48	54	26.203	26.3912	1.00535	26.3252	1.00467	26.3887	26.0272	0.986303	26.5036	1.00436
P0DP25			12	12	85.2	16.837	323.31	261	29.2654	29.3862	1.00439	29.3655	1.00342	29.3014	29.2574	0.9985	29.4583	1.00536
P10155	60 kDa SS-A/Ro ribonucleoprotein	TROVE2	12	12	30.5	60.67	103.05	25	25.5006	25.423	0.997756	25.478	0.999111	25.4783	25.4505	0.99891	25.4728	0.999785
P10253	Lysosomal alpha-glucosidase;76 kDa lysosomal alpha-glucosidase;70 kDa lysosomal alpha-glucosidase	GAA	6	6	8.7	105.32	23.553	8	22.5635	22.9245	1.01533	22.997	1.01921	22.7736	22.8024	1.00126	22.909	1.00594
P10412	Histone H1.4	HIST1H1E	21	7	52.5	21.865	214.04	209	28.4827	29.0325	1.01543	28.811	1.01153	28.6752	28.5687	0.996285	29.0822	1.01419
P10599	Thioredoxin	TXN	7	7	52.4	11.737	58.723	92	27.9483	27.8452	0.991525	27.7797	0.993969	28.0778	27.8431	0.991642	27.6523	0.984846
P10606	Cytochrome c oxidase subunit 5B, mitochondrial	COX5B	4	4	20.9	13.696	11.651	15	25.0204	25.0114	0.998228	25.0283	1.00031	25.0483	24.8991	0.994045	25.1126	1.00257
P10643	Complement component C7	C7	1	1	1.3	93.517	2.248	3	17.0506	17.0272	0.998628	17.1198	1.00406	17.1108	16.7878	0.981125	17.299	1.011
P10644	cAMP-dependent protein kinase type I-alpha regulatory subunit;cAMP-dependent protein kinase type I-alpha regulatory subunit, N-terminally processed	PRKAR1A	6	6	18.4	42.981	77.124	14	24.1376	23.789	0.98797	23.6842	0.981216	23.8646	24.1023	1.00996	23.6439	0.990755
P10768	S-formylglutathione hydrolase	ESD	8	8	36.5	31.462	92.87	43	25.9284	26.0452	1.00567	25.9776	1.0019	25.9749	26.0577	1.00319	25.9186	0.997834
P10809	60 kDa heat shock protein, mitochondrial	HSPD1	49	49	73.8	61.054	323.31	954	31.2983	31.1486	0.995218	31.1222	0.994372	31.1673	31.2009	1.00108	31.2009	1.00108
P11021	78 kDa glucose-regulated protein	HSPA5	36	34	53.4	72.332	323.31	400	29.9265	30.0421	1.00414	30.2677	1.0114	29.9712	29.9712	1	30.2938	1.01076
P11142	Heat shock cognate 71 kDa protein	HSPA8	46	38	69.3	70.897	323.31	1153	31.508	31.4974	0.999201	31.573	1.00206	31.5697	31.477	0.997065	31.5318	0.998801
P11166	Solute carrier family 2, facilitated glucose transporter member 1	SLC2A1	2	2	2.4	54.083	9.9437	5	24.5121	24.6267	0.994223	23.9776	0.978194	24.4562	24.4692	1.00053	24.191	0.989156
P11171	Protein 4.1	EPB41	7	7	10.5	97.016	71.896	22	23.3832	23.5567	1.00046	23.4327	1.00211	23.6621	23.1617	0.978851	23.5489	0.995215
P11172	Uridine 5-monophosphate synthase;Orotate phosphoribosyltransferase;Orotidine 5-phosphate decarboxylase	UMPS	9	9	22.9	52.221	91.822	30	25.8265	25.7641	1.00027	25.889	1.00242	25.7543	25.8421	1.00341	25.8831	1.005
P11177	Pyruvate dehydrogenase E1 component subunit beta, mitochondrial	PDHB	8	8	29.8	39.233	72.502	27	25.0165	24.7376	0.98871	24.6675	0.986047	24.8629	25.0468	1.0074	24.512	0.985887
P11216	Glycogen phosphorylase, brain form	PYGB	30	27	41.6	96.695	239.06	113	27.2056	27.0396	0.994203	27.0097	0.992798	27.0941	27.0389	0.997963	27.1219	1.00102
P11233	Ras-related protein Ral-A	RALA	1	1	7.3	23.567	5.8319	6	23.1287	23.0735	0.997646	23.13	1.00006	23.1159	23.062	0.997667	23.1544	1.00167
P11279	Lysosome-associated membrane glycoprotein 1	LAMP1	2	2	4.8	44.882	4.6069	4	21.7069	22.0561	1.01259	21.9427	1.01086	21.7309	21.8333	1.00472	22.1414	1.01889
P11310	Medium-chain specific acyl-CoA dehydrogenase, mitochondrial	ACADM	10	10	29	46.588	130.23	41	25.9435	25.6852	0.991117	25.7412	0.9922	25.8517	25.7799	0.997221	25.7383	0.995613
P11387	DNA topoisomerase 1	TOP1	23	23	32	90.725	310.43	125	28.071	28.1019	0.999605	28.2075	1.00486	28.0182	28.079	1.00217	28.2833	1.00946
P11388	DNA topoisomerase 2-alpha	TOP2A	29	22	22.7	174.38	323.31	168	28.8508	28.8003	1.00009	28.932	1.00282	28.8412	28.8038	0.998704	28.9382	1.00336
P11413	Glucose-6-phosphate 1-dehydrogenase	G6PD	11	11	28.3	59.256	113.06	51	26.6475	26.5942	0.998862	26.6748	1.00102	26.608	26.7894	1.00682	26.5191	0.996658
P11498	Pyruvate carboxylase, mitochondrial	PC	6	6	6.7	129.63	40.075	13	23.4316	23.4833	0.999625	23.5094	1.00332	23.5025	23.2437	0.988987	23.678	1.00747
P11586	C-1-tetrahydrofolate synthase, cytoplasmic;Methylenetetrahydrofolate dehydrogenase;Methenyltetrahydrofolate cyclohydrolase;Formyltetrahydrofolate synthetase;C-1-tetrahydrofolate synthase, cytoplasmic, N-terminally processed	MTHFD1	37	37	48.7	101.56	323.31	232	28.8158	28.7915	1.00031	28.8408	1.00087	28.7838	28.8524	1.00238	28.8121	1.00099
P11717	Cation-independent mannose-6-phosphate receptor	IGF2R	12	12	6.9	274.37	54.729	20	22.9523	23.3344	1.00961	23.0159	1.00277	23.0043	23.1562	1.0066	23.1421	1.00599
P11766	Alcohol dehydrogenase class-3	ADH5	6	6	25.7	39.724	90.31	29	25.8232	25.6637	0.995521	25.5672	0.990086	25.8022	25.815	1.0005	25.4369	0.985844
P11802	Cyclin-dependent kinase 4	CDK4	4	3	16.2	33.729	14.722	4	20.8753	20.5539	0.990316	20.1195	0.963794	20.6551	20.5787	0.996303	20.3148	0.983523
P11940	Polyadenylate-binding protein 1;Polyadenylate-binding protein 3	PABPC1	27	19	46.1	70.67	323.31	212	29.4386	29.4459	1.00068	29.4951	1.00192	29.4728	29.4175	0.998124	29.4892	1.00055
P12004	Proliferating cell nuclear antigen	PCNA	12	12	67	28.768	311.13	191	28.7341	28.546	0.995812	28.5654	0.994128	28.6725	28.631	0.998553	28.542	0.995449
P12081	Histidine--tRNA ligase, cytoplasmic	HARS	12	8	27.1	57.41	56.315	36	26.4361	26.6396	1.00729	26.6237	1.0071	26.58	26.4779	0.996159	26.6414	1.00231
P12236	ADP/ATP translocase 3;ADP/ATP translocase 3, N-terminally processed	SLC25A6	17	3	52.7	32.866	164.19	94	27.5566	27.5807	1.00166	27.4826	0.997315	27.6418	27.5445	0.996478	27.4336	0.992467
P12268	Inosine-5-monophosphate dehydrogenase 2	IMPDH2	13	13	34	55.804	211.4	75	27.3478	27.3207	1.00189	27.5021	1.00564	27.2236	27.4637	1.00882	27.4833	1.00954
P12270	Nucleoprotein TPR	TPR	36	36	22.2	267.29	323.31	115	27.193	27.2345	1.00305	27.4182	1.00828	27.195	27.2527	1.00212	27.398	1.00747
P12277	Creatine kinase B-type	CKB	19	19	73.2	42.644	323.31	332	29.7247	29.5132	0.99219	29.3982	0.989017	29.6339	29.6451	1.00038	29.357	0.990657
P12814	Alpha-actinin-1	ACTN1	14	10	20.4	103.06	143.33	27	25.3036	25.2542	0.99672	25.2557	0.998104	25.2529	25.2794	1.00105	25.2812	1.00112
P12931-2	Proto-oncogene tyrosine-protein kinase Src	SRC	3	3	5.7	60.588	5.4632	6	21.9571	22.2911	1.0112	22.1131	1.00711	22.159	21.9482	0.990485	22.2541	1.00429
P12956	X-ray repair cross-complementing protein 6	XRCC6	47	47	64.5	69.842	323.31	475	30.3801	30.4472	1.00255	30.5625	1.00601	30.4443	30.4443	1	30.5013	1.00187
P13010	X-ray repair cross-complementing protein 5	XRCC5	37	37	53.3	82.704	323.31	538	30.0728	30.24	1.00615	30.3369	1.00878	30.1688	30.1688	1	30.3121	1.00475
P13051	Uracil-DNA glycosylase	UNG	1	1	11.8	34.645	15.492	3	22.2665	21.6637	0.970781	21.608	0.970426	22.0463	22.097	1.0023	21.395	0.970458
P13073	Cytochrome c oxidase subunit 4 isoform 1, mitochondrial	COX4I1	6	6	35.5	19.576	29.537	27	25.3397	25.3356	0.998645	25.154	0.992673	25.3482	25.182	0.993443	25.2991	0.998063
P13489	Ribonuclease inhibitor	RNH1	10	10	37.5	49.973	131.61	21	24.8696	24.7897	0.998789	24.5956	0.988981	24.7676	24.7366	0.998751	24.7508	0.999322
P13639	Elongation factor 2	EEF2	55	54	63.4	95.337	323.31	598	30.657	30.6382	0.997778	30.4673	0.993812	30.7828	30.5058	0.991	30.4739	0.989964
P13667	Protein disulfide-isomerase A4	PDIA4	21	21	35.7	72.932	285.35	111	27.501	27.5261	1.00088	27.4781	0.999165	27.5695	27.5665	0.999892	27.3693	0.99274
P13674	Prolyl 4-hydroxylase subunit alpha-1	P4HA1	3	3	8.2	61.049	4.4798	4	22.7402	22.4372	0.992552	22.4616	0.987746	22.5872	22.4531	0.994062	22.5988	1.00051
P13693	Translationally-controlled tumor protein	TPT1	7	7	34.3	19.595	99.257	92	28.3433	28.2271	0.996634	28.2787	0.997721	28.424	28.3088	0.995949	28.1161	0.98917
P13796	Plastin-2	LCP1	3	1	6.2	70.288	-2	3	19.7138	20.0854	1.00694	19.9826	1.01364	20.0021	19.6961	0.984702	20.0835	1.00407
P13797	Plastin-3	PLS3	8	6	16.2	70.81	51.117	40	26.4715	26.6066	1.0025	26.5851	1.00429	26.505	26.5046	0.999987	26.6536	1.00561
P13804	Electron transfer flavoprotein subunit alpha, mitochondrial	ETFA	7	7	27.3	35.079	80.534	27	24.6717	24.4286	0.990507	24.3905	0.988604	24.6169	24.692	1.00305	24.1819	0.982329
P13861	cAMP-dependent protein kinase type II-alpha regulatory subunit	PRKAR2A	7	4	26.5	45.518	62.544	10	21.3072	20.7856	0.977844	20.5765	0.965706	20.9419	21.0082	1.00316	20.7193	0.989367
P13929	Beta-enolase	ENO3	9	5	34.3	46.986	41.821	32	24.1937	24.32	1.00326	24.1362	0.997625	24.2656	24.3175	1.00214	24.0668	0.991806
P13984	General transcription factor IIF subunit 2	GTF2F2	4	4	29.3	28.38	59.255	9	22.8408	22.9323	1.0058	23.3024	1.02021	22.879	22.8806	1.00007	23.3158	1.01909
P13987	CD59 glycoprotein	CD59	1	1	9.4	14.177	5.1618	2	20.9132	21.2466	1.01132	20.9187	1.00026	21.4084	21.0356	0.982588	20.6345	0.963854
P13995	Bifunctional methylenetetrahydrofolate dehydrogenase/cyclohydrolase, mitochondrial;NAD-dependent methylenetetrahydrofolate dehydrogenase;Methenyltetrahydrofolate cyclohydrolase	MTHFD2	3	3	15.1	37.895	32.968	11	23.9122	24.0404	1.00418	23.8854	0.998882	24.0235	23.848	0.992693	23.9664	0.99762
P14174	Macrophage migration inhibitory factor	MIF	2	2	17.4	12.476	19.192	36	25.9431	25.8767	0.999035	25.8751	0.99738	25.9997	25.7585	0.990723	25.9367	0.997578
P14314	Glucosidase 2 subunit beta	PRKCSH	13	13	21	59.425	112.9	57	25.2925	25.371	0.99911	25.0019	0.988508	25.287	24.9122	0.985179	25.4662	1.00709
P14324	Farnesyl pyrophosphate synthase	FDPS	6	6	16.9	48.275	95.614	39	25.7457	26.0258	1.01371	26.1538	1.01585	25.9382	25.8089	0.995013	26.1782	1.00925
P14406	Cytochrome c oxidase subunit 7A2, mitochondrial	COX7A2	2	2	27.7	9.3959	22.582	20	25.4418	24.9983	0.985634	25.0131	0.98315	25.2203	25.4963	1.01094	24.7367	0.980825
P14550	Alcohol dehydrogenase [NADP(+)]	AKR1A1	14	14	64.6	36.573	213.13	73	26.8054	26.9109	1.0048	26.9066	1.00378	26.7898	26.8618	1.00269	26.9712	1.00677
P14618	Pyruvate kinase PKM	PKM	43	5	80	57.936	323.31	1112	31.5149	31.4806	0.999319	31.5698	1.00174	31.4973	31.5477	1.0016	31.5203	1.00073
P14618-2	Pyruvate kinase PKM	PKM	41	3	73.8	58.061	5.7695	12	24.1285	24.24	1.00349	24.2498	1.00503	24.2343	24.0806	0.993656	24.3034	1.00285
P14625	Endoplasmin	HSP90B1	31	29	40	92.468	323.31	298	28.9083	28.9561	1.00056	28.8923	0.999445	28.9245	28.8833	0.998573	28.949	1.00085
P14678	Small nuclear ribonucleoprotein-associated proteins B and B;Small nuclear ribonucleoprotein-associated protein N	SNRPB	9	9	27.5	24.61	71.284	69	27.2862	27.3126	1.00214	27.1864	0.996344	27.2619	27.2388	0.999153	27.2845	1.00083
P14735	Insulin-degrading enzyme	IDE	5	5	6.6	117.97	36.392	14	23.7465	23.7414	1.00065	23.7399	0.999721	23.7204	23.7759	1.00234	23.7316	1.00047
P14854	Cytochrome c oxidase subunit 6B1	COX6B1	3	3	44.2	10.192	68.859	15	23.8285	23.9829	1.00057	23.7037	0.994761	24.1359	23.8389	0.987696	23.5402	0.97532
P14866	Heterogeneous nuclear ribonucleoprotein L	HNRNPL	22	21	56.4	64.132	323.31	336	29.3951	29.5655	1.00489	29.4138	1.00064	29.4259	29.4923	1.00226	29.4561	1.00103
P14868	Aspartate--tRNA ligase, cytoplasmic	DARS	18	18	40.9	57.136	249.28	115	27.4219	27.4875	1.00083	27.5614	1.00509	27.4409	27.4425	1.00006	27.5875	1.00534
P14927	Cytochrome b-c1 complex subunit 7	UQCRB	2	2	16.2	13.53	10.807	4	19.6691	20.0053	1.00656	19.6795	1.00053	19.802	19.7763	0.998699	19.7756	0.998665
P15121	Aldose reductase	AKR1B1	16	15	57.3	35.853	165.1	131	28.179	28.3654	1.00508	28.2	1.00075	28.2276	28.1261	0.996403	28.3907	1.00578
P15170-3	Eukaryotic peptide chain release factor GTP-binding subunit ERF3A	GSPT1	22	22	36.6	68.699	178.08	95	27.1122	26.9792	0.996061	26.9823	0.995211	27.0709	27.0947	1.00088	26.9081	0.993985
P15311	Ezrin	EZR	21	12	35.2	69.412	178.01	96	27.0738	27.0642	0.999141	27.1115	1.00139	27.0651	27.0808	1.00058	27.1036	1.00142
P15374	Ubiquitin carboxyl-terminal hydrolase isozyme L3	UCHL3	6	6	30.4	26.182	65.58	12	23.6585	23.5892	0.998888	23.465	0.991823	23.7119	23.6093	0.995672	23.3916	0.986493
P15880	40S ribosomal protein S2	RPS2	14	14	47.1	31.324	238.81	162	28.886	28.8614	0.998755	28.7049	0.993731	28.8931	28.7687	0.995696	28.7907	0.996457
P15927	Replication protein A 32 kDa subunit	RPA2	3	3	16.3	29.247	40.759	15	25.3188	25.4239	0.997841	25.2571	0.997562	25.5247	24.9829	0.978773	25.4922	0.998728
P16104	Histone H2AX	H2AFX	9	2	38.5	15.144	103.2	37	26.5225	26.2871	0.992402	26.4992	0.999122	26.3369	26.844	1.01925	26.1281	0.992073
P16152	Carbonyl reductase [NADPH] 1	CBR1	6	4	38.6	30.375	79.569	22	24.8283	24.834	1.00064	24.931	1.00414	24.8409	24.8442	1.00013	24.9081	1.00271
P16401	Histone H1.5	HIST1H1B	15	12	46.9	22.58	153.78	89	26.5646	27.0808	1.0154	26.9596	1.01487	26.7725	26.5418	0.99138	27.2907	1.01935
P16402	Histone H1.3	HIST1H1D	15	2	36.2	22.35	5.9706	7	22.6265	22.8325	1.00874	22.8406	1.00946	22.7977	22.5947	0.991097	22.9072	1.0048
P16403	Histone H1.2	HIST1H1C	20	7	52.6	21.364	43.799	36	23.5238	24.0549	1.02365	23.6803	1.00665	23.7344	23.6495	0.996424	23.8751	1.00593
P16435	NADPH--cytochrome P450 reductase	POR	8	8	22.3	76.689	75.697	20	23.8795	23.8826	1.00223	23.9647	1.00357	23.978	23.8832	0.996048	23.8656	0.995314
P16615	Sarcoplasmic/endoplasmic reticulum calcium ATPase 2	ATP2A2	25	25	29.8	114.76	323.31	129	27.8135	27.7628	0.999383	27.8165	1.00011	27.7504	27.8767	1.00455	27.7657	1.00055
P16949	Stathmin	STMN1	15	11	62.4	17.302	126.45	206	28.4983	28.7357	1.0062	28.7944	1.01039	28.5656	28.5383	0.999044	28.9244	1.01256
P16989	Y-box-binding protein 3	YBX3	6	2	22.6	40.089	17.812	3	20.2269	20.5647	1.0131	20.5901	1.01796	20.3601	20.1587	0.990106	20.863	1.0247
P17028	Zinc finger protein 24	ZNF24	1	1	3.5	42.155	7.655	3	18.8175	18.8284	1.00433	19.0217	1.01085	18.8724	18.7677	0.994452	19.0276	1.00822
P17066	Heat shock 70 kDa protein 6;Putative heat shock 70 kDa protein 7	HSPA6	11	1	16	71.027	22.827	33	25.1176	25.0504	0.995759	24.9335	0.99267	25.1442	25.0095	0.99464	24.9478	0.992189
P17096	High mobility group protein HMG-I/HMG-Y	HMGA1	2	2	23.4	11.676	85.6	30	25.8601	26.4239	1.01496	26.4261	1.02188	26.3446	25.4802	0.967189	26.8852	1.02052
P17174	Aspartate aminotransferase, cytoplasmic	GOT1	11	11	33.2	46.247	104.33	29	24.7557	24.6281	0.995803	24.6872	0.997234	24.6384	24.855	1.00879	24.5776	0.997531
P17480	Nucleolar transcription factor 1	UBTF	16	16	23	89.405	226.76	66	26.5599	26.45	0.996037	26.5091	0.998089	26.4833	26.5234	1.00151	26.5122	1.00109
P17612	cAMP-dependent protein kinase catalytic subunit alpha;cAMP-dependent protein kinase catalytic subunit beta	PRKACA	5	2	18.2	40.589	23.872	8	20.6997	20.6856	1.00459	20.4865	0.9897	20.8179	20.939	1.00582	20.1148	0.966228
P17655	Calpain-2 catalytic subunit	CAPN2	2	2	4.3	79.994	18.332	7	22.3146	22.7153	1.01788	22.9667	1.02922	22.5274	22.4022	0.994441	23.0671	1.02396
P17812	CTP synthase 1	CTPS1	17	16	34.9	66.69	317.3	84	27.0073	27.1095	1.00154	27.0559	1.0018	27.083	26.9052	0.993437	27.1844	1.00375
P17844	Probable ATP-dependent RNA helicase DDX5	DDX5	36	27	56	69.147	323.31	325	29.749	29.6904	0.997142	29.6489	0.996635	29.7961	29.6764	0.995984	29.6158	0.99395
P17980	26S protease regulatory subunit 6A	PSMC3	20	20	56.5	49.203	263.36	126	27.5559	27.5609	1.00036	27.6299	1.00268	27.5196	27.656	1.00495	27.5711	1.00187
P17987	T-complex protein 1 subunit alpha	TCP1	32	32	68	60.343	323.31	360	29.6032	29.5518	0.998149	29.5893	0.999532	29.543	29.6292	1.00292	29.5722	1.00099
P18031	Tyrosine-protein phosphatase non-receptor type 1	PTPN1	8	8	23.9	49.966	72.991	29	24.9331	25.0563	1.00353	25.0605	1.00511	24.9833	24.9493	0.998638	25.1173	1.00536
P18077	60S ribosomal protein L35a	RPL35A	6	6	35.5	12.538	70.237	25	26.2978	26.2233	0.995052	26.0882	0.992028	26.3223	26.1726	0.994315	26.1144	0.992104
P18124	60S ribosomal protein L7	RPL7	18	18	57.3	29.225	265.52	143	28.3942	28.526	1.00415	28.2026	0.993252	28.4278	28.3904	0.998683	28.3046	0.995667
P18206	Vinculin	VCL	6	6	8	123.8	71.263	17	22.5731	22.6294	1.00076	22.6303	1.00254	22.5705	22.5643	0.999725	22.698	1.00565
P18564	Integrin beta-6	ITGB6	1	1	1.1	85.935	3.0381	5	25.0783	25.0441	0.996773	25.0383	0.998404	25.202	25.0415	0.993631	24.9173	0.988703
P18583	Protein SON	SON	8	8	5.2	263.83	181.41	20	23.9489	23.9458	1.00023	23.9235	0.998939	23.9069	23.8898	0.999285	24.0215	1.00479
P18615	Negative elongation factor E	NELFE	3	3	10.3	43.239	170.81	11	23.4261	23.8097	1.01989	24.0002	1.02451	23.5187	23.5037	0.999362	24.2135	1.02954
P18621	60S ribosomal protein L17	RPL17	11	11	49.5	21.397	155.05	101	27.4468	27.6135	1.00671	27.6843	1.00865	27.5219	27.5184	0.999873	27.7043	1.00663
P18669	Phosphoglycerate mutase 1	PGAM1	17	17	65.4	28.804	323.31	258	29.6574	29.5545	0.998057	29.438	0.9926	29.6795	29.5962	0.997194	29.3741	0.989711
P18754	Regulator of chromosome condensation	RCC1	8	8	38	44.969	167.51	42	26.0189	25.9633	0.99972	26.2312	1.00816	26.0208	26.1376	1.00449	26.0551	1.00132
P18858	DNA ligase 1	LIG1	4	4	5	101.73	12.921	6	20.3316	19.7695	0.971662	19.8092	0.974308	19.9702	19.8734	0.995154	20.0668	1.00484
P18859	ATP synthase-coupling factor 6, mitochondrial	ATP5J	5	4	48.1	12.587	228.22	23	25.8634	25.9867	1.00229	26.0024	1.00537	26.0265	25.8588	0.993555	25.9672	0.997722
P18887	DNA repair protein XRCC1	XRCC1	5	5	10.4	69.476	64.582	19	25.0137	25.1228	1.00991	25.1494	1.00543	25.1259	24.9785	0.994134	25.1814	1.00221
P19022	Cadherin-2	CDH2	7	7	14.6	99.808	67.624	12	24.7792	24.7869	1.00013	24.8506	1.00288	24.8731	24.9346	1.00247	24.609	0.989379
P19174-2	1-phosphatidylinositol 4,5-bisphosphate phosphodiesterase gamma-1	PLCG1	12	12	12.7	148.66	164.29	41	25.842	25.8633	0.998925	25.6269	0.991675	25.9061	25.7479	0.993895	25.6783	0.991208
P19338	Nucleolin	NCL	44	44	45.5	76.613	323.31	649	31.0921	31.2007	1.0052	31.2753	1.00589	31.0742	31.1007	1.00085	31.3933	1.01027
P19367	Hexokinase-1	HK1	12	10	18.6	102.48	146.17	25	24.971	24.9312	0.998112	25.0015	1.00122	24.9159	25.0838	1.00674	24.904	0.999524
P19387	DNA-directed RNA polymerase II subunit RPB3	POLR2C	8	8	39.6	31.441	138.52	25	23.5397	23.3101	0.985685	23.2057	0.985811	23.4452	23.532	1.0037	23.0783	0.984349
P19388	DNA-directed RNA polymerases I, II, and III subunit RPABC1	POLR2E	5	5	36.7	24.551	28.901	10	23.5494	23.5334	0.998559	23.4904	0.997496	23.5199	23.6778	1.00671	23.3756	0.993868
P19525	Interferon-induced, double-stranded RNA-activated protein kinase	EIF2AK2	2	2	4.4	62.094	10.509	4	23.7138	23.6461	0.99788	23.6046	0.995396	23.6823	23.7094	1.00114	23.5728	0.995378
P19623	Spermidine synthase	SRM	8	8	29.1	33.824	104.9	33	26.2869	26.1967	1.00005	26.2264	0.997698	26.2273	26.2791	1.00198	26.2036	0.999095
P19784	Casein kinase II subunit alpha	CSNK2A2	8	8	26.3	41.213	92.233	37	25.8378	25.9075	1.00424	26.0978	1.01006	25.8355	25.9531	1.00455	26.0545	1.00847
P20020	Plasma membrane calcium-transporting ATPase 1	ATP2B1	4	4	4.6	134.68	44.305	11	22.4297	22.5519	1.0061	22.5755	1.0065	22.4551	22.4561	1.00004	22.6459	1.0085
P20042	Eukaryotic translation initiation factor 2 subunit 2	EIF2S2	13	13	34.2	38.388	210.91	58	26.4149	26.6607	1.00685	26.5835	1.00638	26.6107	26.3516	0.990263	26.6968	1.00324
P20073	Annexin A7	ANXA7	4	4	11.5	52.739	140.94	40	25.7723	25.6464	0.998144	25.7292	0.998326	25.7122	25.8643	1.00591	25.5714	0.994525
P20290	Transcription factor BTF3	BTF3	9	9	54.9	22.168	206.02	92	27.4647	26.9556	0.983022	26.9957	0.982925	27.2504	27.2317	0.999313	26.9341	0.988392
P20340-2	Ras-related protein Rab-6A	RAB6A	16	1	67.3	23.548	102.36	62	26.6867	26.8906	1.00729	26.853	1.00623	26.7908	26.7184	0.997299	26.9211	1.00486
P20618	Proteasome subunit beta type-1	PSMB1	7	7	36.1	26.489	78.337	31	25.2021	25.0331	0.995186	25.211	1.00035	25.1484	25.1872	1.00154	25.1105	0.998493
P20645	Cation-dependent mannose-6-phosphate receptor	M6PR	3	3	15.2	30.993	41.88	18	23.7099	24.1018	1.01087	23.9592	1.01051	24.0062	23.6928	0.986948	24.0719	1.00274
P20674	Cytochrome c oxidase subunit 5A, mitochondrial	COX5A	5	5	38	16.762	76.708	26	26.5906	26.1138	0.982411	25.6068	0.963	26.6381	26.6161	0.999173	25.0569	0.94064
P20700	Lamin-B1	LMNB1	42	37	61.1	66.408	323.31	480	29.2985	29.5852	1.00876	29.6429	1.01176	29.4221	29.3713	0.998275	29.7333	1.01058
P20962	Parathymosin	PTMS	4	4	23.5	11.53	46.797	46	26.3203	26.1549	0.994078	26.1657	0.994126	26.2641	26.3045	1.00154	26.0723	0.9927
P21127	Cyclin-dependent kinase 11B;Cyclin-dependent kinase 11A	CDK11B	3	2	4.7	92.619	9.9473	4	21.4765	21.7806	1.01718	22.0421	1.02634	21.7431	21.5313	0.990261	22.0249	1.01296
P21266	Glutathione S-transferase Mu 3	GSTM3	3	3	20.9	26.559	10.663	6	23.721	23.5883	0.990162	23.402	0.986552	23.7484	23.4899	0.989118	23.473	0.988406
P21281	V-type proton ATPase subunit B, brain isoform;V-type proton ATPase subunit B, kidney isoform	ATP6V1B2	8	8	21.9	56.5	98.773	21	24.5219	24.7268	1.00831	24.7315	1.00855	24.6213	24.6429	1.00088	24.716	1.00385
P21333	Filamin-A	FLNA	89	84	43.7	280.74	323.31	525	29.3975	29.4973	1.00337	29.4958	1.00334	29.4437	29.4065	0.998738	29.5405	1.00329
P21359	Neurofibromin;Neurofibromin truncated	NF1	2	2	1.4	319.37	22.195	4	20.0554	19.591	0.979447	19.906	0.992554	19.7926	20.1378	1.01744	19.6219	0.991377
P21397	Amine oxidase [flavin-containing] A	MAOA	13	13	35.3	59.681	283.74	81	26.0393	26.1269	1.00204	26.1535	1.00439	26.1157	25.9064	0.991986	26.2976	1.00696
P21399	Cytoplasmic aconitate hydratase	ACO1	5	5	8.5	98.398	16.032	7	22.416	22.4039	1.00923	22.3136	0.995433	22.2595	22.6126	1.01586	22.2614	1.00009
P21579	Synaptotagmin-1	SYT1	5	5	15.9	47.573	45.941	17	24.4169	24.4033	1.00194	24.4117	0.999786	24.391	24.5541	1.00669	24.2869	0.995732
P21796	Voltage-dependent anion-selective channel protein 1	VDAC1	19	19	79.9	30.772	323.31	203	29.5381	29.4226	0.997078	29.5689	1.00104	29.4897	29.4615	0.999043	29.5784	1.00301
P21964	Catechol O-methyltransferase	COMT	5	5	27.7	30.037	41.369	22	24.0556	24.0277	1.00032	24.204	1.00617	23.91	24.2839	1.01564	24.0934	1.00767
P22059	Oxysterol-binding protein 1	OSBP	3	3	6.7	89.42	12.675	5	22.2553	22.3765	1.00339	22.4382	1.00822	22.3134	22.2762	0.998334	22.4803	1.00748
P22061	Protein-L-isoaspartate(D-aspartate) O-methyltransferase	PCMT1	9	9	62.1	24.636	272.47	47	26.3441	26.2206	0.996286	26.1364	0.992115	26.1427	26.3349	1.00735	26.2234	1.00309
P22087	rRNA 2-O-methyltransferase fibrillarin	FBL	17	16	48	33.784	253.41	79	26.6243	26.6501	1.00097	26.6289	1.00018	26.6467	26.5845	0.997666	26.6722	1.00096
P22102	Trifunctional purine biosynthetic protein adenosine-3;Phosphoribosylamine--glycine ligase;Phosphoribosylformylglycinamidine cyclo-ligase;Phosphoribosylglycinamide formyltransferase	GART	21	21	31	107.77	323.31	123	27.8748	27.8305	0.999301	27.8914	1.0006	27.8412	27.8345	0.999761	27.9211	1.00287
P22234	Multifunctional protein ADE2;Phosphoribosylaminoimidazole-succinocarboxamide synthase;Phosphoribosylaminoimidazole carboxylase	PAICS	25	25	50.4	47.079	323.31	179	28.6712	28.7587	1.00178	28.6705	0.999977	28.7278	28.6164	0.996122	28.756	1.00098
P22307	Non-specific lipid-transfer protein	SCP2	3	3	3.3	58.993	9.0789	7	23.8575	23.6041	0.993878	24.0255	1.00704	23.6905	23.9471	1.01083	23.8496	1.00671
P22314	Ubiquitin-like modifier-activating enzyme 1	UBA1	40	40	46.9	117.85	323.31	335	29.7028	29.7295	1.00208	29.8221	1.00402	29.6765	29.8418	1.00557	29.7361	1.00201
P22392-2	Nucleoside diphosphate kinase B	NME2	18	7	80.5	30.137	208.78	190	29.2033	29.4861	1.0102	29.3709	1.00574	29.3533	29.2203	0.995468	29.4867	1.00454
P22626	Heterogeneous nuclear ribonucleoproteins A2/B1	HNRNPA2B1	31	31	73.1	37.429	323.31	771	30.8296	30.909	1.00176	31.0267	1.00639	30.7359	30.9427	1.00673	31.0867	1.01141
P22695	Cytochrome b-c1 complex subunit 2, mitochondrial	UQCRC2	7	7	19.6	48.442	158.51	32	25.2961	25.3474	1.00127	25.383	1.00344	25.3406	25.1579	0.99279	25.5278	1.00739
P23193	Transcription elongation factor A protein 1	TCEA1	4	4	17.9	33.969	50.283	33	24.9355	24.8746	0.99873	24.9459	1.00042	24.8702	24.9696	1.004	24.9161	1.00185
P23246	Splicing factor, proline- and glutamine-rich	SFPQ	28	26	45.3	76.149	323.31	318	28.9939	28.9395	0.998217	29.102	1.00373	28.9777	29.0167	1.00134	29.041	1.00219
P23258	Tubulin gamma-1 chain;Tubulin gamma-2 chain	TUBG1	5	5	16.9	51.169	92.986	30	25.5443	25.4533	0.996728	25.4696	0.997073	25.6064	25.4392	0.993473	25.4217	0.992787
P23284	Peptidyl-prolyl cis-trans isomerase B	PPIB	14	14	57.9	23.742	213.31	172	29.3195	29.3679	0.999561	29.2528	0.997725	29.3629	29.3069	0.998092	29.2705	0.996852
P23368	NAD-dependent malic enzyme, mitochondrial	ME2	6	6	19.2	65.443	219.43	19	24.0943	23.9062	0.991806	23.9087	0.992298	24.0789	24.0873	1.00035	23.7429	0.986046
P23381	Tryptophan--tRNA ligase, cytoplasmic;T1-TrpRS;T2-TrpRS	WARS	6	6	22.9	53.165	166.25	31	24.6853	24.5596	0.999413	24.7598	1.00302	24.609	24.8508	1.00983	24.5448	0.997393
P23396	40S ribosomal protein S3	RPS3	26	25	86.4	26.688	319.19	282	29.4989	29.4541	0.998337	29.4835	0.999478	29.5022	29.4245	0.997367	29.5098	1.00026
P23526	Adenosylhomocysteinase	AHCY	20	19	45.4	47.716	248.41	175	28.5229	28.656	1.00292	28.3409	0.993618	28.584	28.4338	0.994746	28.5021	0.997135
P23528	Cofilin-1	CFL1	23	20	88.6	18.502	323.31	347	30.3436	30.3587	0.999178	30.3006	0.998583	30.4277	30.3284	0.996738	30.247	0.994062
P23588	Eukaryotic translation initiation factor 4B	EIF4B	12	12	23.4	69.15	110.44	71	25.5779	26.0453	1.01361	25.9047	1.01277	25.9531	25.6618	0.988775	25.913	0.998452
P23786	Carnitine O-palmitoyltransferase 2, mitochondrial	CPT2	5	5	10.9	73.776	24.164	7	23.0296	23.1425	1.00597	23.3653	1.01458	23.0179	23.227	1.00909	23.2925	1.01193
P23919	Thymidylate kinase	DTYMK	7	7	30.7	23.819	52.205	26	25.0674	25.0958	1.00093	25.1282	1.00242	25.1465	24.9449	0.991984	25.2	1.00213
P23921	Ribonucleoside-diphosphate reductase large subunit	RRM1	16	16	29.2	90.069	223.93	83	26.7696	26.6062	0.994541	26.4188	0.986896	26.7761	26.6583	0.995601	26.3602	0.98447
P24534	Elongation factor 1-beta	EEF1B2	11	10	51.6	24.763	221.63	181	29.2681	29.0257	0.994488	28.8315	0.985083	29.144	29.2455	1.00348	28.7359	0.985996
P24539	ATP synthase F(0) complex subunit B1, mitochondrial	ATP5F1	3	3	14.1	28.908	17.059	9	21.3418	21.4363	1.01092	21.3327	0.999572	21.205	21.3146	1.00517	21.5912	1.01822
P24666	Low molecular weight phosphotyrosine protein phosphatase	ACP1	4	4	25.9	18.042	26.446	24	26.4566	26.483	1.00336	26.4468	0.999628	26.4675	26.3724	0.996409	26.5465	1.00298
P24752	Acetyl-CoA acetyltransferase, mitochondrial	ACAT1	9	9	30	45.199	140.64	39	25.6358	25.475	0.995603	25.602	0.998682	25.5594	25.7825	1.00873	25.3709	0.992624
P24928	DNA-directed RNA polymerase II subunit RPB1	POLR2A	14	14	8.1	217.17	90.968	31	24.4611	24.484	1.00086	24.4999	1.00159	24.5256	24.3425	0.992534	24.577	1.0021
P24941	Cyclin-dependent kinase 2	CDK2	8	6	33.6	33.929	112.09	23	25.1575	25.1225	0.999582	25.2731	1.0046	24.9145	25.1761	1.0105	25.4625	1.022
P25098	Beta-adrenergic receptor kinase 1;Beta-adrenergic receptor kinase 2	ADRBK1	2	2	3	79.573	7.6622	4	22.7301	22.4853	0.991618	22.4397	0.987224	22.6544	22.5095	0.993601	22.4913	0.992801
P25205	DNA replication licensing factor MCM3	MCM3	35	35	46.3	90.98	323.31	234	28.6059	28.4675	0.996433	28.6337	1.00097	28.5448	28.5933	1.0017	28.569	1.00085
P25325	3-mercaptopyruvate sulfurtransferase	MPST	9	9	43.1	33.178	71.859	24	24.7084	24.6859	1.0013	24.7741	1.00266	24.7001	24.8878	1.0076	24.5804	0.995153
P25398	40S ribosomal protein S12	RPS12	13	13	85.6	14.515	323.31	240	29.0728	29.1197	1.00023	29.2127	1.00481	29.1102	29.0675	0.998535	29.2275	1.00403
P25490	Transcriptional repressor protein YY1;Transcription factor YY2;Zinc finger protein 42 homolog	YY1	2	2	6.8	44.712	3.8773	2	18.9442	19.3375	1.01832	19.0554	1.00587	19.0144	19.1392	1.00657	19.1835	1.0089
P25685	DnaJ homolog subfamily B member 1	DNAJB1	9	9	26.8	38.044	26.606	39	25.9863	25.7639	0.993668	25.8952	0.996496	25.8326	26.0093	1.00684	25.8036	0.998876
P25705	ATP synthase subunit alpha, mitochondrial	ATP5A1	26	26	53.2	59.75	323.31	309	28.9911	29.0231	0.999892	29.1546	1.00564	29.0448	28.9821	0.997841	29.1418	1.00334
P25786	Proteasome subunit alpha type-1	PSMA1	4	4	20.9	29.555	48.443	14	23.1958	23.365	1.00645	23.2689	1.00315	23.2672	23.0534	0.990813	23.5092	1.0104
P25787	Proteasome subunit alpha type-2	PSMA2	4	4	34.6	25.898	51.953	18	24.565	24.1836	0.987781	24.2311	0.986409	24.4037	24.4305	1.0011	24.1457	0.989426
P25788	Proteasome subunit alpha type-3	PSMA3	3	3	18.4	28.433	51.665	14	24.0905	24.2039	1.00316	24.3675	1.0115	24.0495	23.992	0.997609	24.6205	1.02374
P25789	Proteasome subunit alpha type-4	PSMA4	4	4	20.7	29.483	30.246	20	25.1083	25.0494	0.999612	25.0137	0.996232	25.102	25.1187	1.00067	24.9506	0.99397
P26196	Probable ATP-dependent RNA helicase DDX6	DDX6	14	14	40	54.416	156.66	74	27.0875	27.1565	0.999804	27.2757	1.00695	27.1462	27.0494	0.996434	27.324	1.00655
P26358	DNA (cytosine-5)-methyltransferase 1	DNMT1	25	25	18.9	183.16	112.29	50	25.8156	25.6985	0.993997	25.5269	0.988819	25.774	25.627	0.994294	25.64	0.994798
P26368	Splicing factor U2AF 65 kDa subunit	U2AF2	9	9	24	53.5	215.94	85	27.8079	27.6314	0.994165	27.7582	0.998213	27.7416	27.727	0.999475	27.7289	0.999542
P26373	60S ribosomal protein L13	RPL13	13	13	47.9	24.261	153.36	88	27.186	27.3987	1.00287	27.1959	1.00037	27.335	27.0963	0.991269	27.3493	1.00052
P26378	ELAV-like protein 4;ELAV-like protein 2	ELAVL4	18	7	41.6	42.398	278.98	120	28.3853	28.2837	0.997318	28.4378	1.00185	28.3325	28.4073	1.00264	28.3672	1.00122
P26440	Isovaleryl-CoA dehydrogenase, mitochondrial	IVD	3	3	7.3	46.65	5.6299	6	21.9368	22.2149	1.01147	22.0859	1.00679	22.0261	21.9312	0.995688	22.2802	1.01154
P26583	High mobility group protein B2	HMGB2	17	13	67	24.033	109.06	60	25.569	25.976	1.00774	25.4788	0.996474	25.8201	25.3965	0.983594	25.8072	0.999503
P26599	Polypyrimidine tract-binding protein 1	PTBP1	15	15	47.1	57.221	323.31	243	28.9432	28.7915	0.995976	28.898	0.998438	28.8459	29.0138	1.00582	28.773	0.997474
P26639	Threonine--tRNA ligase, cytoplasmic	TARS	18	18	30.8	83.434	190.6	89	27.2873	27.2616	1.0003	27.1595	0.995315	27.2038	27.2862	1.00303	27.2184	1.00054
P26640	Valine--tRNA ligase	VARS	37	37	36.7	140.47	323.31	208	28.123	28.1694	1.0014	28.1872	1.00228	28.1891	28.1194	0.997527	28.1712	0.999364
P26641	Elongation factor 1-gamma	EEF1G	22	22	43.5	50.118	323.31	306	29.282	29.3963	1.00217	29.1729	0.996272	29.4559	29.1392	0.989248	29.2561	0.993216
P26885	Peptidyl-prolyl cis-trans isomerase FKBP2	FKBP2	3	3	28.9	15.649	26.51	11	23.9975	23.8258	0.991527	23.9662	0.998694	23.8351	23.8897	1.00229	24.0646	1.00963
P26992	Ciliary neurotrophic factor receptor subunit alpha	CNTFR	2	2	8.6	40.633	20.154	5	20.5657	20.3551	0.984845	19.5947	0.952784	20.402	20.2126	0.990717	19.9009	0.97544
P27144	Adenylate kinase 4, mitochondrial	AK4	2	2	10.3	25.268	2.3675	5	23.0998	23.2053	1.00972	23.0208	0.99658	23.2248	22.9224	0.986977	23.1786	0.998011
P27348	14-3-3 protein theta	YWHAQ	17	11	66.5	27.764	323.31	111	27.8339	27.5978	0.984731	27.1399	0.975065	27.8086	27.4205	0.986042	27.3425	0.983237
P27361	Mitogen-activated protein kinase 3	MAPK3	3	3	9.8	43.135	16.549	9	23.2663	23.4615	1.00434	23.4303	1.00705	23.3362	23.1855	0.993541	23.6366	1.01287
P27635	60S ribosomal protein L10	RPL10	11	11	47.2	24.604	210.62	141	28.2845	28.0924	0.99442	28.226	0.997933	28.2325	28.2173	0.999462	28.1529	0.997179
P27694	Replication protein A 70 kDa DNA-binding subunit;Replication protein A 70 kDa DNA-binding subunit, N-terminally processed	RPA1	17	17	38.1	68.137	323.31	76	27.707	27.5387	0.994922	27.5202	0.993256	27.5921	27.6876	1.00346	27.4862	0.996162
P27695	DNA-(apurinic or apyrimidinic site) lyase;DNA-(apurinic or apyrimidinic site) lyase, mitochondrial	APEX1	15	15	62.3	35.554	323.31	145	28.7317	28.7121	0.999108	28.7778	1.0016	28.6618	28.839	1.00618	28.7209	1.00206
P27707	Deoxycytidine kinase	DCK	3	3	13.8	30.518	10.226	9	24.0123	24.2611	1.01069	24.2653	1.01053	24.1295	23.9941	0.994387	24.415	1.01183
P27708	CAD protein;Glutamine-dependent carbamoyl-phosphate synthase;Aspartate carbamoyltransferase;Dihydroorotase	CAD	11	11	7.9	242.98	117.58	31	24.8489	24.8361	0.998186	24.8756	1.00107	24.8898	24.8616	0.998867	24.8093	0.996764
P27797	Calreticulin	CALR	12	12	41.5	48.141	164.01	117	28.4282	28.1777	0.993417	28.0343	0.986144	28.2477	28.4223	1.00618	27.9701	0.990171
P27816	Microtubule-associated protein 4	MAP4	6	6	8.7	121	60.041	17	23.1006	23.2522	1.00236	23.1354	1.00151	23.2296	22.9656	0.988635	23.293	1.00273
P27824	Calnexin	CANX	14	13	24	67.567	293.52	236	29.0378	28.8867	0.996464	28.7636	0.990559	28.9177	29.1337	1.00747	28.6367	0.990283
P28066	Proteasome subunit alpha type-5	PSMA5	4	4	26.6	26.411	48.798	15	24.5375	24.6641	1.00206	24.5327	0.999804	24.6019	24.5163	0.996518	24.6161	1.00058
P28072	Proteasome subunit beta type-6	PSMB6	2	2	8.4	25.357	9.3085	6	21.4898	21.2634	0.994167	21.4893	0.999978	21.2851	21.2665	0.999126	21.6908	1.01906
P28074	Proteasome subunit beta type-5	PSMB5	3	3	14.4	28.48	56.171	14	21.7229	21.7157	0.999828	21.4394	0.986949	21.6602	21.5795	0.996274	21.6383	0.998992
P28161	Glutathione S-transferase Mu 2	GSTM2	5	5	32.6	25.744	65.352	16	24.2374	24.0834	0.993025	24.0746	0.993286	24.1358	24.1321	0.999848	24.1275	0.999657
P28288	ATP-binding cassette sub-family D member 3	ABCD3	4	4	7	75.475	20.241	12	24.1867	24.4383	1.00754	24.3668	1.00745	24.2473	24.1016	0.993991	24.6429	1.01631
P28331	NADH-ubiquinone oxidoreductase 75 kDa subunit, mitochondrial	NDUFS1	10	10	21.3	79.467	55.706	18	24.4223	24.0914	0.989496	23.957	0.980948	24.1814	24.4373	1.01058	23.8521	0.986383
P28370-2	Probable global transcription activator SNF2L1	SMARCA1	15	4	15.6	121.14	160.52	15	22.7191	22.8737	1.00383	22.8811	1.00713	22.9314	22.6218	0.9865	22.9206	0.99953
P28482	Mitogen-activated protein kinase 1	MAPK1	7	7	26.7	41.389	76.782	32	26.9305	26.9546	0.999343	26.8864	0.998362	26.9608	26.8295	0.995129	26.9813	1.00076
P29083	General transcription factor IIE subunit 1	GTF2E1	2	2	7.7	49.452	6.3098	3	16.9356	17.1886	1.00403	17.192	1.01514	17.2806	16.581	0.959517	17.4546	1.01007
P29144	Tripeptidyl-peptidase 2	TPP2	16	16	17.5	138.35	125.41	53	26.0201	26.0055	0.999095	26.0931	1.00281	26.0307	26.0954	1.00248	25.9927	0.998538
P29218	Inositol monophosphatase 1	IMPA1	3	3	14.4	30.188	25.124	7	21.5778	21.8364	1.01094	21.8146	1.01097	21.7291	21.5249	0.990604	21.9747	1.01131
P29401	Transketolase	TKT	13	13	30	67.877	251.31	81	27.2876	27.3592	1.003	27.5253	1.00871	27.2968	27.3253	1.00105	27.55	1.00928
P29692	Elongation factor 1-delta	EEF1D	9	1	35.9	31.121	5.0985	6	22.9063	23.4372	1.0164	23.2166	1.01355	23.2391	22.7165	0.977515	23.6046	1.01573
P29692-2	Elongation factor 1-delta	EEF1D	10	2	18.1	71.407	214.67	62	27.3233	27.2764	0.998862	27.1607	0.99405	27.2922	27.2745	0.999351	27.1936	0.996385
P29966	Myristoylated alanine-rich C-kinase substrate	MARCKS	8	8	32.2	31.554	197.42	62	25.8983	26.4456	1.01503	25.9565	1.00225	26.3135	25.6793	0.975901	26.3076	0.999778
P30040	Endoplasmic reticulum resident protein 29	ERP29	8	8	40.2	28.993	106.58	55	27.0889	27.0905	1.00126	27.047	0.998452	27.0758	27.091	1.00056	27.0597	0.999407
P30041	Peroxiredoxin-6	PRDX6	16	16	68.8	25.035	269.27	125	28.1493	28.0701	0.999708	28.1808	1.00112	28.0866	28.1688	1.00293	28.1449	1.00208
P30044	Peroxiredoxin-5, mitochondrial	PRDX5	11	11	56.5	22.086	237.22	128	28.188	28.0066	0.99392	28.1855	0.999912	28.1002	28.1764	1.00271	28.1034	1.00011
P30046	D-dopachrome decarboxylase	DDT	1	1	6.8	12.712	1.8238	2	18.7379	18.4807	0.992535	18.7432	1.00029	18.5387	18.9583	1.02263	18.4648	0.996012
P30048	Thioredoxin-dependent peroxide reductase, mitochondrial	PRDX3	8	8	40.6	27.692	159.31	135	28.5188	28.331	0.994806	28.5544	1.00125	28.4797	28.4648	0.999479	28.4597	0.999299
P30049	ATP synthase subunit delta, mitochondrial	ATP5D	3	3	17.3	17.49	102.59	25	25.2542	25.1844	0.994807	24.6721	0.976949	25.3367	25.0164	0.987357	24.7576	0.977141
P30050	60S ribosomal protein L12	RPL12	10	10	69.1	17.818	323.31	146	27.8237	27.8788	1.00219	27.8942	1.00253	27.8493	27.7697	0.997141	27.9777	1.00461
P30084	Enoyl-CoA hydratase, mitochondrial	ECHS1	9	9	39.7	31.387	185.05	51	26.25	25.7317	0.979334	25.487	0.970936	25.9994	26.0998	1.00386	25.3695	0.97577
P30085	UMP-CMP kinase	CMPK1	2	2	12.2	22.222	6.4468	6	23.9017	23.71	0.996029	23.8894	0.999485	23.7209	23.9475	1.00955	23.8326	1.00471
P30086	Phosphatidylethanolamine-binding protein 1;Hippocampal cholinergic neurostimulating peptide	PEBP1	13	13	78.6	21.057	323.31	107	28.2229	28.1859	0.997185	27.9768	0.99128	28.2504	28.1725	0.997243	27.9628	0.98982
P30101	Protein disulfide-isomerase A3	PDIA3	30	30	58.4	56.782	323.31	346	29.1586	29.1705	0.999214	29.1925	1.00116	29.175	29.1782	1.00011	29.1683	0.999769
P30153	Serine/threonine-protein phosphatase 2A 65 kDa regulatory subunit A alpha isoform	PPP2R1A	19	14	39.7	65.308	161.93	98	27.5005	27.4444	0.999346	27.4703	0.998902	27.375	27.5426	1.00612	27.4976	1.00448
P30405	Peptidyl-prolyl cis-trans isomerase F, mitochondrial	PPIF	5	5	25.6	22.04	35.283	17	25.6423	25.5722	0.995453	25.6926	1.00196	25.6848	25.5414	0.994417	25.681	0.999851
P30419	Glycylpeptide N-tetradecanoyltransferase 1	NMT1	9	9	19.2	56.806	45.637	30	25.0751	25.2953	1.00429	25.1152	1.0016	25.2683	25.0585	0.9917	25.1588	0.995668
P30519	Heme oxygenase 2	HMOX2	1	1	6	36.032	11.638	3	21.9216	22.0918	1.00687	22.2645	1.01564	22.0193	22.0547	1.00161	22.204	1.00839
P30520	Adenylosuccinate synthetase isozyme 2	ADSS	4	4	13.6	50.097	49.372	24	24.1678	24.1407	1.00051	24.2822	1.00473	24.1659	24.1745	1.00036	24.2503	1.00349
P30566	Adenylosuccinate lyase	ADSL	8	8	20.9	54.889	100.88	38	26.6317	26.4209	0.994356	26.3998	0.991295	26.5196	26.6298	1.00416	26.3031	0.991836
P30626	Sorcin	SRI	6	6	42.4	21.676	97.347	50	25.4081	25.3844	0.999961	25.4143	1.00025	25.38	25.4585	1.00309	25.3682	0.999536
P30740	Leukocyte elastase inhibitor	SERPINB1	2	2	6.1	42.741	11.99	4	19.3028	19.2284	1.00084	19.0201	0.985351	19.1338	19.2996	1.00867	19.1179	0.999166
P30837	Aldehyde dehydrogenase X, mitochondrial	ALDH1B1	12	11	32.7	57.206	178.37	66	27.8555	27.7251	0.99591	27.7401	0.995856	27.808	27.8429	1.00125	27.6698	0.995029
P30876	DNA-directed RNA polymerase II subunit RPB2	POLR2B	13	13	14.7	133.9	92.726	25	24.0772	24.4097	1.00726	24.2024	1.0052	24.1971	24.0788	0.995112	24.4134	1.00894
P31040	Succinate dehydrogenase [ubiquinone] flavoprotein subunit, mitochondrial	SDHA	4	4	9	72.691	69.714	12	24.3831	24.3552	0.996284	24.1978	0.9924	24.4491	24.3694	0.996742	24.1176	0.986443
P31146	Coronin-1A	CORO1A	4	4	11.1	51.026	13.566	5	19.3369	20.0205	1.03035	20.0898	1.03894	19.6907	19.3396	0.982166	20.4169	1.03688
P31150	Rab GDP dissociation inhibitor alpha	GDI1	29	20	71.6	50.582	241.12	94	27.1835	27.247	1.00124	27.2943	1.00407	27.1735	27.2287	1.00203	27.3226	1.00549
P31153	S-adenosylmethionine synthase isoform type-2	MAT2A	13	13	36.7	43.66	246.89	98	26.8819	27.0964	1.00642	26.977	1.00354	26.9818	26.907	0.997227	27.0665	1.00314
P31323	cAMP-dependent protein kinase type II-beta regulatory subunit	PRKAR2B	8	5	29.4	46.302	142.15	28	25.5862	25.699	1.00566	25.9154	1.01287	25.65	25.7411	1.00355	25.8094	1.00621
P31350	Ribonucleoside-diphosphate reductase subunit M2	RRM2	2	2	5.4	44.877	23.508	6	22.0128	21.7656	0.980097	21.4546	0.974642	22.1081	21.6474	0.979164	21.4774	0.971473
P31689	DnaJ homolog subfamily A member 1	DNAJA1	18	18	60.2	44.868	323.31	115	27.5072	27.286	0.994619	27.5281	1.00076	27.3787	27.5617	1.00669	27.3809	1.00008
P31749	RAC-alpha serine/threonine-protein kinase;RAC-beta serine/threonine-protein kinase;RAC-gamma serine/threonine-protein kinase	AKT1	1	1	4.4	55.686	6.3136	4	22.0591	21.7816	0.989241	21.9388	0.994545	22.0306	22.1413	1.00502	21.6076	0.980801
P31930	Cytochrome b-c1 complex subunit 1, mitochondrial	UQCRC1	13	13	39	52.645	155.62	65	26.3521	26.1726	0.99264	26.1646	0.992882	26.2968	26.2699	0.998978	26.1226	0.993378
P31939	Bifunctional purine biosynthesis protein PURH;Phosphoribosylaminoimidazolecarboxamide formyltransferase;IMP cyclohydrolase	ATIC	27	27	58.4	64.615	323.31	235	28.868	28.8154	0.999525	28.9355	1.00234	28.798	28.9736	1.0061	28.8473	1.00171
P31942	Heterogeneous nuclear ribonucleoprotein H3	HNRNPH3	11	10	44.5	36.926	300.81	167	28.0911	27.9903	0.997229	28.1825	1.00325	27.9567	28.125	1.00602	28.1823	1.00807
P31943	Heterogeneous nuclear ribonucleoprotein H;Heterogeneous nuclear ribonucleoprotein H, N-terminally processed	HNRNPH1	20	12	54.3	49.229	323.31	654	30.0016	29.902	0.997195	30.0356	1.00113	29.9352	30.0242	1.00297	29.9798	1.00149
P31946	14-3-3 protein beta/alpha;14-3-3 protein beta/alpha, N-terminally processed	YWHAB	16	8	61	28.082	321.14	120	27.8695	27.767	0.992741	27.7321	0.995067	27.9092	27.6936	0.992275	27.7659	0.994868
P31947	14-3-3 protein sigma	SFN	6	1	16.9	27.774	4.01	6	23.1171	23.0231	1.00169	22.7569	0.984418	23.0525	23.1406	1.00382	22.7041	0.984884
P31948	Stress-induced-phosphoprotein 1	STIP1	37	37	58.2	62.639	323.31	316	29.4708	29.3349	0.995367	29.4189	0.998239	29.3953	29.492	1.00329	29.3373	0.998026
P32119	Peroxiredoxin-2	PRDX2	16	15	55.1	21.892	311.03	248	29.4924	29.4612	0.998503	29.6893	1.00668	29.4615	29.5174	1.0019	29.6641	1.00688
P32121	Beta-arrestin-2	ARRB2	3	3	13.2	46.105	20.604	8	22.8814	23.0458	1.00476	22.9555	1.00324	22.8974	22.9851	1.00383	23.0002	1.00449
P32322	Pyrroline-5-carboxylate reductase 1, mitochondrial	PYCR1	10	10	43.3	33.36	235.33	48	25.6179	25.4599	0.99825	25.5239	0.996331	25.452	25.7469	1.01159	25.4029	0.998072
P32969	60S ribosomal protein L9	RPL9	9	9	37	21.863	126.48	86	28.2115	28.2008	1.00079	28.189	0.999201	28.2186	28.216	0.999909	28.1666	0.998158
P33121	Long-chain-fatty-acid--CoA ligase 1	ACSL1	3	3	4.2	77.942	21.125	7	21.449	21.4691	1.0106	21.3169	0.993841	21.3196	21.5179	1.0093	21.3973	1.00364
P33176	Kinesin-1 heavy chain	KIF5B	22	16	31.5	109.68	323.31	91	27.4375	27.2735	0.992413	27.2704	0.993911	27.3406	27.3646	1.00088	27.2763	0.997647
P33240	Cleavage stimulation factor subunit 2	CSTF2	10	7	23.9	60.959	102.04	37	24.8812	24.981	1.00133	24.9134	1.00129	24.9112	25.0272	1.00466	24.8372	0.997031
P33316	Deoxyuridine 5-triphosphate nucleotidohydrolase, mitochondrial	DUT	10	10	47.2	26.563	265.26	148	27.618	27.4696	0.997047	27.5451	0.997359	27.4258	27.7022	1.01008	27.5046	1.00287
P33991	DNA replication licensing factor MCM4	MCM4	28	28	45.3	96.557	316.93	159	28.3087	28.1262	0.994584	28.2485	0.997871	28.2288	28.2647	1.00127	28.19	0.998626
P33992	DNA replication licensing factor MCM5	MCM5	26	26	45.9	82.285	323.31	169	27.8264	27.7847	0.998649	27.8536	1.00098	27.799	27.8168	1.00064	27.8488	1.00179
P33993	DNA replication licensing factor MCM7	MCM7	28	28	42.8	81.307	323.31	179	28.1458	28.1142	0.999425	28.1407	0.999819	28.157	28.0539	0.996338	28.1898	1.00116
P34896	Serine hydroxymethyltransferase, cytosolic	SHMT1	5	4	12.8	53.082	10.846	6	20.811	20.9032	1.00906	21.0334	1.01069	20.8724	20.9546	1.00394	20.9206	1.00231
P34897	Serine hydroxymethyltransferase, mitochondrial	SHMT2	27	26	53.8	55.992	323.31	180	28.3295	28.4195	1.00423	28.5249	1.0069	28.2999	28.4256	1.00444	28.5484	1.00878
P34932	Heat shock 70 kDa protein 4	HSPA4	41	38	54.2	94.33	323.31	355	29.5281	29.5152	1.00033	29.5425	1.00049	29.4777	29.4981	1.00069	29.6099	1.00448
P43250	G protein-coupled receptor kinase 6;G protein-coupled receptor kinase 5	GRK6	1	1	2.4	65.99	36.348	7	20.5686	19.8886	0.976861	20.3815	0.990905	20.1159	20.5522	1.02169	20.1706	1.00272
P34949	Mannose-6-phosphate isomerase	MPI	2	2	8.7	46.655	6.7277	3	22.4173	22.3388	0.999849	22.3668	0.997746	22.4971	22.7651	1.01191	21.8608	0.971719
P35080-2	Profilin-2	PFN2	6	1	40.7	15.088	160.77	37	25.9756	26.1656	1.0071	26.1754	1.00769	26.0897	26.0036	0.996702	26.2232	1.00512
P35221	Catenin alpha-1	CTNNA1	10	10	16.6	100.07	91.57	22	23.8445	23.654	0.993493	23.5516	0.987715	23.7444	23.8812	1.00576	23.4245	0.98653
P35222	Catenin beta-1	CTNNB1	7	7	15	85.496	105.28	21	24.1613	24.2798	1.00356	24.4238	1.01086	24.3147	24.0968	0.991037	24.4534	1.00571
P35232	Prohibitin	PHB	17	17	69.5	29.804	323.31	185	28.2234	28.2674	1.00138	28.2981	1.00265	28.2585	28.1836	0.997349	28.3469	1.00313
P35244	Replication protein A 14 kDa subunit	RPA3	4	4	52.9	13.569	28.543	30	27.0523	26.8836	0.997166	27.1534	1.00374	27.0481	27.0893	1.00152	26.9518	0.99644
P35249	Replication factor C subunit 4	RFC4	8	8	33.3	39.681	70.202	29	25.0385	24.8001	0.99347	24.7201	0.987282	24.8543	25.0581	1.0082	24.6462	0.991629
P35250	Replication factor C subunit 2	RFC2	5	5	20.6	39.157	50.731	15	24.4068	24.4629	1.00465	24.5651	1.00649	24.1296	24.3949	1.01099	24.9102	1.03235
P35268	60S ribosomal protein L22	RPL22	9	9	68.8	14.787	127.67	93	26.8868	26.9337	1.00122	26.8792	0.999716	26.9932	26.7244	0.990041	26.9821	0.999588
P35269	General transcription factor IIF subunit 1	GTF2F1	6	6	15.1	58.24	161.8	15	22.0762	22.6281	1.01914	22.3869	1.01407	22.441	22.3472	0.995819	22.303	0.993849
P35573	Glycogen debranching enzyme;4-alpha-glucanotransferase;Amylo-alpha-1,6-glucosidase	AGL	13	13	12.3	174.76	105.21	23	24.71	24.7761	1.00239	24.8151	1.00425	24.7641	24.8066	1.00171	24.7306	0.998646
P35579	Myosin-9	MYH9	66	54	38.5	226.53	323.31	275	28.2271	28.2054	0.999914	28.2845	1.00203	28.1839	28.2368	1.00188	28.2961	1.00398
P35580	Myosin-10	MYH10	66	52	36.2	229	323.31	409	29.0826	29.1166	0.999997	29.1498	1.00231	29.1005	29.1302	1.00102	29.1183	1.00061
P35606	Coatomer subunit beta	COPB2	17	17	25.5	102.49	102.19	47	25.3997	25.4755	1.00124	25.4171	1.00069	25.4515	25.2754	0.993082	25.5654	1.00448
P35611	Alpha-adducin	ADD1	7	7	13.8	80.954	82.977	23	24.6631	24.6507	1.00071	24.7684	1.00427	24.6422	24.6251	0.999307	24.815	1.00701
P35613	Basigin	BSG	5	5	16.9	42.2	59.243	44	25.4151	25.5232	1.00249	25.3547	0.997625	25.5529	25.3563	0.992305	25.3837	0.993376
P35637	RNA-binding protein FUS	FUS	9	7	14.1	53.425	106.94	104	28.1611	28.3068	1.00112	28.0587	0.996363	28.2033	28.1531	0.99822	28.1702	0.998828
P35658	Nuclear pore complex protein Nup214	NUP214	9	9	11	213.62	75.225	14	23.5653	23.3727	0.996146	23.5486	0.99929	23.4313	23.5617	1.00557	23.4937	1.00266
P35659	Protein DEK	DEK	14	14	25.9	42.674	195.17	95	27.5245	27.6702	1.00407	27.6219	1.00354	27.6386	27.4551	0.993362	27.7231	1.00306
P35813	Protein phosphatase 1A	PPM1A	4	3	10.7	42.447	8.4062	10	25.4229	25.619	1.00457	25.3498	0.997125	25.5207	25.4213	0.996105	25.4497	0.997221
P35998	26S protease regulatory subunit 7	PSMC2	17	17	44.1	48.633	142.34	78	26.9709	26.9424	0.999722	27.0659	1.00352	26.9231	26.9872	1.00238	27.069	1.00542
P36405	ADP-ribosylation factor-like protein 3	ARL3	8	8	54.9	20.455	84.274	22	26.0246	25.8041	0.99331	25.8407	0.992935	26.004	26.0119	1.0003	25.6535	0.98652
P36542	ATP synthase subunit gamma, mitochondrial	ATP5C1	6	1	20.5	32.996	59.27	38	26.1703	26.1411	1.00423	26.435	1.01011	26.1835	26.4032	1.00839	26.1596	0.999088
P36542-2	ATP synthase subunit gamma, mitochondrial	ATP5C1	6	1	20.2	32.881	7.4761	8	22.175	21.6518	0.976178	21.9721	0.99085	21.8293	22.132	1.01387	21.8377	1.00038
P36543	V-type proton ATPase subunit E 1	ATP6V1E1	1	1	6.2	26.145	29.852	5	23.0669	22.8108	0.99186	22.9385	0.994436	22.9352	23.114	1.0078	22.767	0.992669
P36551	Oxygen-dependent coproporphyrinogen-III oxidase, mitochondrial	CPOX	1	1	3.7	50.151	9.9496	2	18.2795	18.5947	1.01295	18.3112	1.00174	18.4565	18.2201	0.987195	18.5088	1.00284
P36578	60S ribosomal protein L4	RPL4	25	25	50.4	47.697	323.31	245	29.445	29.3904	0.997899	29.271	0.994091	29.4625	29.375	0.99703	29.269	0.993431
P36639	7,8-dihydro-8-oxoguanine triphosphatase	NUDT1	3	3	20.8	22.519	65.993	16	24.664	24.5606	0.997131	24.6709	1.00028	24.6133	24.6933	1.00325	24.589	0.999011
P36776	Lon protease homolog, mitochondrial	LONP1	9	9	12.3	106.49	40.775	16	23.7405	23.5647	0.994507	23.491	0.989489	23.6222	23.8447	1.00942	23.3293	0.987602
P36871	Phosphoglucomutase-1	PGM1	1	1	3.2	61.448	5.9101	4	21.1387	20.6511	0.983637	20.7671	0.982421	20.8701	21.1563	1.01371	20.5306	0.983736
P36873	Serine/threonine-protein phosphatase PP1-gamma catalytic subunit	PPP1CC	15	3	44	36.983	15.894	5	23.1213	23.0467	1.00793	23.378	1.0111	23.1972	23.2101	1.00056	23.1387	0.997477
P36915	Guanine nucleotide-binding protein-like 1	GNL1	3	3	6.1	68.66	34.725	5	19.8365	19.7651	1.00065	19.6827	0.992243	19.585	19.5476	0.998092	20.1517	1.02894
P36957	Dihydrolipoyllysine-residue succinyltransferase component of 2-oxoglutarate dehydrogenase complex, mitochondrial	DLST	3	3	9.9	48.755	8.1342	6	23.8122	23.7099	0.995553	23.793	0.999191	23.7992	23.7116	0.996321	23.8044	1.00022
P37108	Signal recognition particle 14 kDa protein	SRP14	9	9	66.2	14.57	160.85	74	27.1224	27.1	1.00313	27.3027	1.00665	27.0501	27.2432	1.00714	27.2318	1.00671
P37198	Nuclear pore glycoprotein p62	NUP62	4	4	12.1	53.254	32.133	13	23.3213	23.4177	1.0039	23.7247	1.0173	23.3159	23.5328	1.0093	23.6149	1.01283
P37268	Squalene synthase	FDFT1	3	3	7.7	48.115	34.879	7	21.3068	21.3112	0.999442	21.5321	1.01057	21.3076	20.9821	0.984724	21.8604	1.02594
P37802	Transgelin-2	TAGLN2	9	9	61.8	22.391	176.91	82	26.4751	26.3473	0.993382	26.1206	0.986613	26.5849	26.4456	0.994758	25.9125	0.974706
P37837	Transaldolase	TALDO1	7	7	22.6	37.54	57.081	43	26.284	26.2883	0.998632	26.2447	0.998504	26.2761	26.31	1.00129	26.231	0.998282
P38117	Electron transfer flavoprotein subunit beta	ETFB	10	10	46.7	27.843	190.63	31	25.018	25.0798	1.00185	25.1227	1.00418	24.9648	25.0743	1.00438	25.1815	1.00868
P38159	RNA-binding motif protein, X chromosome;RNA-binding motif protein, X chromosome, N-terminally processed;RNA binding motif protein, X-linked-like-1	RBMX	22	21	45	42.331	323.31	210	28.7824	28.8078	0.999862	28.8939	1.00387	28.7543	28.7381	0.999437	28.9917	1.00825
P38432	Coilin	COIL	1	1	3	62.608	9.8991	3	23.201	22.9206	0.994723	23.3219	1.00521	22.7415	23.4306	1.0303	23.2714	1.0233
P38606	V-type proton ATPase catalytic subunit A	ATP6V1A	9	9	22.7	68.303	86.915	25	24.3931	24.4338	1.00097	24.4192	1.00107	24.415	24.5275	1.00461	24.3035	0.99543
P38646	Stress-70 protein, mitochondrial	HSPA9	38	37	59.4	73.68	323.31	471	30.0418	30.0141	0.999686	30.0108	0.998968	30.0098	29.9817	0.999066	30.075	1.00217
P38919	Eukaryotic initiation factor 4A-III;Eukaryotic initiation factor 4A-III, N-terminally processed	EIF4A3	21	17	50.9	46.871	186.32	92	26.7943	26.9091	1.00474	26.9786	1.00688	26.7583	26.7866	1.00106	27.1371	1.01415
P39019	40S ribosomal protein S19	RPS19	13	13	60.7	16.06	119.39	88	27.7516	27.866	1.0047	27.3852	0.986797	27.8461	27.6733	0.993797	27.4834	0.986977
P39023	60S ribosomal protein L3	RPL3	18	18	43.7	46.108	141.13	152	27.8612	27.8892	1.00241	27.9297	1.00246	27.8407	27.9069	1.00238	27.9324	1.00329
P39656	Dolichyl-diphosphooligosaccharide--protein glycosyltransferase 48 kDa subunit	DDOST	9	9	21.7	50.8	174.97	58	26.8977	26.7804	0.997497	26.8829	0.999452	26.8021	26.8931	1.00339	26.8658	1.00238
P39687	Acidic leucine-rich nuclear phosphoprotein 32 family member A	ANP32A	9	8	34.5	28.585	262.9	128	28.8113	28.6669	0.995985	28.736	0.997389	28.6355	28.8241	1.00659	28.7546	1.00416
P39748	Flap endonuclease 1	FEN1	16	16	57.1	42.592	167.5	114	27.72	27.7569	1.00053	27.7709	1.00184	27.6891	27.6943	1.00019	27.8644	1.00633
P40222	Alpha-taxilin	TXLNA	8	8	29.9	61.89	323.31	31	24.0637	24.4073	1.00738	24.3039	1.00998	24.4108	23.8776	0.97816	24.4866	1.00311
P40227	T-complex protein 1 subunit zeta	CCT6A	24	24	52.5	58.024	323.31	303	29.5368	29.5446	0.999988	29.574	1.00126	29.5667	29.5602	0.999779	29.5285	0.998707
P40429	60S ribosomal protein L13a	RPL13A	11	11	48.8	23.577	120.18	72	27.0628	27.32	1.00768	27.1513	1.00327	27.2073	27.0191	0.99308	27.3077	1.00369
P40925	Malate dehydrogenase, cytoplasmic	MDH1	11	11	38	36.426	198.68	106	28.6366	28.5155	0.996472	28.5998	0.998715	28.5276	28.7257	1.00695	28.4987	0.998989
P40926	Malate dehydrogenase, mitochondrial	MDH2	21	21	68.3	35.503	323.31	363	29.8122	29.7063	0.996449	29.7236	0.997027	29.7629	29.7818	1.00063	29.6974	0.997799
P40937	Replication factor C subunit 5	RFC5	5	5	20.3	38.496	23.801	14	23.7975	23.7156	0.999066	24.0976	1.01261	23.8464	23.9478	1.00425	23.8166	0.99875
P40938	Replication factor C subunit 3	RFC3	5	5	21.1	40.556	68.703	20	25.5726	25.4179	0.995526	25.3296	0.990496	25.5696	25.6244	1.00214	25.126	0.982653
P40939	Trifunctional enzyme subunit alpha, mitochondrial;Long-chain enoyl-CoA hydratase;Long chain 3-hydroxyacyl-CoA dehydrogenase	HADHA	16	16	26.3	82.999	233.61	46	25.9392	25.7076	0.993617	25.8804	0.997732	25.8435	25.9943	1.00584	25.6894	0.994035
P41091	Eukaryotic translation initiation factor 2 subunit 3;Putative eukaryotic translation initiation factor 2 subunit 3-like protein	EIF2S3	19	19	48.9	51.109	323.31	95	27.3354	27.587	1.00688	27.5042	1.00618	27.3511	27.3782	1.00099	27.6974	1.01266
P41219	Peripherin	PRPH	16	13	44.5	53.65	187.11	31	25.0807	25.09	1.00001	25.1045	1.00095	25.0598	25.1562	1.00385	25.0592	0.999976
P41223	Protein BUD31 homolog	BUD31	5	5	41	17	29.567	9	23.04	23.062	1.00306	22.3889	0.971742	22.9936	23.1563	1.00708	22.341	0.971618
P41227	N-alpha-acetyltransferase 10	NAA10	4	4	27.7	26.458	25.152	11	22.4515	22.7613	1.01056	22.7354	1.01265	22.7263	22.4486	0.987782	22.7733	1.00207
P41236	Protein phosphatase inhibitor 2;Protein phosphatase inhibitor 2-like protein 3	PPP1R2	2	2	10.2	23.015	3.259	2	18.6768	18.299	0.984652	20.713	1.10902	19.0985	19.0833	0.999204	19.5069	1.02138
P41250	Glycine--tRNA ligase	GARS	18	18	32.9	83.165	247.23	90	26.9515	27.2415	1.01348	27.3984	1.01658	27.0029	27.2109	1.0077	27.3777	1.01388
P41252	Isoleucine--tRNA ligase, cytoplasmic	IARS	22	22	23.7	144.5	243.32	130	27.9069	27.9998	1.00444	28.1562	1.00893	27.9141	28.0556	1.00507	28.0932	1.00642
P41567	Eukaryotic translation initiation factor 1;Eukaryotic translation initiation factor 1b	EIF1	6	5	79.6	12.732	82.284	13	24.1917	24.3657	1.00194	24.1991	1.00031	24.0611	24.281	1.00914	24.4144	1.01468
P41743	Protein kinase C iota type	PRKCI	2	2	5.5	68.262	63.429	6	23.197	23.3697	1.00614	23.318	1.00521	23.2652	23.3248	1.00256	23.2948	1.00127
P42166	Lamina-associated polypeptide 2, isoform alpha;Thymopoietin;Thymopentin	TMPO	29	17	49.3	75.491	323.31	257	28.9717	29.0764	1.00278	29.1296	1.00545	29.0376	28.9747	0.997833	29.1655	1.00441
P42167	Lamina-associated polypeptide 2, isoforms beta/gamma;Thymopoietin;Thymopentin	TMPO	20	8	57.3	50.67	177.02	49	26.1959	26.5673	1.00862	26.6135	1.01594	26.396	26.269	0.99519	26.7117	1.01196
P42224	Signal transducer and activator of transcription 1-alpha/beta	STAT1	1	1	1.6	87.334	12.004	3	21.9571	21.6166	0.987346	21.9071	0.997723	21.6507	21.9381	1.01327	21.8919	1.01114
P42229	Signal transducer and activator of transcription 5A;Signal transducer and activator of transcription 5B	STAT5A	1	1	1.5	90.646	3.986	2	20.6105	20.8199	1.0075	20.7337	1.00597	20.6802	20.5477	0.993591	20.9361	1.01237
P42285	Superkiller viralicidic activity 2-like 2	SKIV2L2	12	12	14.4	117.8	178.69	58	26.5092	26.3264	0.994109	26.3607	0.994399	26.429	26.546	1.00443	26.2214	0.992145
P42330	Aldo-keto reductase family 1 member C3	AKR1C3	1	1	5	36.853	13.709	2	17.6564	18.1937	1.02591	19.0045	1.07635	17.7789	18.0999	1.01806	18.9758	1.06732
P42345	Serine/threonine-protein kinase mTOR	MTOR	3	3	2.1	288.89	28.942	6	20.5188	20.1306	0.987635	20.0641	0.97784	20.3935	20.464	1.00346	19.856	0.973644
P42356	Phosphatidylinositol 4-kinase alpha	PI4KA	1	1	1	236.83	5.8621	2	19.607	19.162	0.97881	19.4232	0.990629	19.543	19.7213	1.00912	18.9279	0.968526
P42574	Caspase-3;Caspase-3 subunit p17;Caspase-3 subunit p12	CASP3	1	1	5.4	31.608	2.6738	2	19.7252	20.0816	1.01173	20.2	1.02407	19.9835	19.7355	0.987591	20.2878	1.01523
P42677	40S ribosomal protein S27;40S ribosomal protein S27-like	RPS27	4	4	39.3	9.461	39.411	54	27.1186	27.0671	0.997157	26.5974	0.980783	27.2009	26.8173	0.985898	26.7649	0.983971
P42704	Leucine-rich PPR motif-containing protein, mitochondrial	LRPPRC	38	38	33.1	157.9	323.31	172	28.1243	27.7755	0.988316	27.8923	0.99175	27.96	28.0307	1.00253	27.8014	0.994326
P42765	3-ketoacyl-CoA thiolase, mitochondrial	ACAA2	16	16	62.7	41.924	318.45	90	26.966	26.88	0.997081	26.9477	0.999321	26.8509	26.9414	1.00337	27.0012	1.0056
P42766	60S ribosomal protein L35	RPL35	6	6	46.3	14.551	68.682	48	27.339	27.2979	1.00271	27.4331	1.00344	27.284	27.3291	1.00165	27.4569	1.00633
P42771	Cyclin-dependent kinase inhibitor 2A;Cyclin-dependent kinase 4 inhibitor B	CDKN2A	3	3	37.2	16.532	36.037	9	24.16	24.2453	1.0022	24.2698	1.00454	24.1505	24.1504	0.999994	24.3742	1.00926
P42773	Cyclin-dependent kinase 4 inhibitor C	CDKN2C	2	2	7.7	18.127	5.0779	4	19.2639	19.618	1.0257	19.581	1.01646	19.3599	19.5215	1.00835	19.5815	1.01145
P43034	Platelet-activating factor acetylhydrolase IB subunit alpha	PAFAH1B1	10	10	29.5	46.637	189.93	34	25.6188	25.8797	1.00704	25.6543	1.00138	25.7391	25.5238	0.991635	25.8899	1.00586
P43243	Matrin-3	MATR3	36	36	40.9	94.622	323.31	371	29.3214	29.3205	0.998719	29.269	0.998213	29.3134	29.3988	1.00291	29.1987	0.996087
P43246	DNA mismatch repair protein Msh2	MSH2	14	14	18	104.74	240.21	60	26.8338	26.7534	0.995961	26.7494	0.996852	26.8265	26.7686	0.997842	26.7414	0.996828
P43304	Glycerol-3-phosphate dehydrogenase, mitochondrial	GPD2	4	4	6.7	80.852	16.207	7	21.2744	21.8812	1.01478	21.5167	1.01139	21.6851	21.9031	1.01006	21.0842	0.97229
P43307	Translocon-associated protein subunit alpha	SSR1	2	2	8	32.235	38.69	7	24.0497	23.913	1.00094	24.0737	1.001	23.9045	24.0116	1.00448	24.1203	1.00903
P43487	Ran-specific GTPase-activating protein	RANBP1	7	7	55.2	23.31	173.2	174	28.8117	28.764	0.995569	27.9457	0.969945	28.8787	28.5878	0.989927	28.0548	0.971468
P43490	Nicotinamide phosphoribosyltransferase	NAMPT	17	17	41.8	55.52	173.63	86	26.3576	26.4485	1.00416	26.5882	1.00875	26.3985	26.4106	1.00046	26.5851	1.00707
P43686	26S protease regulatory subunit 6B	PSMC4	20	20	62.9	47.366	187.22	84	27.0524	27.0346	0.999932	27.0992	1.00173	26.9893	27.16	1.00633	27.0368	1.00176
P43897	Elongation factor Ts, mitochondrial	TSFM	3	3	22.8	35.39	19.872	5	21.6711	21.3267	0.996652	21.6213	0.997705	21.5708	21.8811	1.01439	21.1671	0.981285
P45880	Voltage-dependent anion-selective channel protein 2	VDAC2	17	17	70.7	31.566	323.31	225	29.4509	29.4021	0.999015	29.5105	1.00202	29.4515	29.4072	0.998495	29.5048	1.00181
P45973	Chromobox protein homolog 5	CBX5	8	7	45.5	22.225	92.274	64	27.8066	27.8271	1.00001	27.4631	0.987649	27.6479	27.7601	1.00406	27.6888	1.00148
P45974	Ubiquitin carboxyl-terminal hydrolase 5	USP5	21	21	29.5	95.785	285.27	87	27.0312	26.947	0.997129	27.0703	1.00145	26.9483	27.0195	1.00264	27.0806	1.00491
P46013	Antigen KI-67	MKI67	15	15	8.2	358.69	98.443	34	24.8517	24.797	0.997382	24.7671	0.996594	24.8454	24.8332	0.999509	24.7371	0.995642
P46060	Ran GTPase-activating protein 1	RANGAP1	18	18	39.2	63.541	323.31	68	26.5717	26.5644	0.998952	26.6062	1.0013	26.6105	26.5915	0.999286	26.5405	0.997369
P46063	ATP-dependent DNA helicase Q1	RECQL	9	9	17.7	73.457	94.594	42	26.5056	26.5056	0.999009	26.5299	1.00092	26.4964	26.352	0.994551	26.6927	1.00741
P46087	Probable 28S rRNA (cytosine(4447)-C(5))-methyltransferase	NOP2	11	11	16.3	89.301	122.61	41	26.7504	26.6593	0.997919	26.821	1.00264	26.6977	26.7862	1.00331	26.7467	1.00184
P46108	Adapter molecule crk	CRK	8	1	42.4	33.83	82.074	33	25.2521	25.1695	0.993898	25.1049	0.994169	25.2466	25.2544	1.00031	25.0255	0.991241
P46109	Crk-like protein	CRKL	6	6	25.4	33.777	192.7	35	25.8004	25.7764	0.999573	25.7163	0.996739	25.7484	25.8231	1.0029	25.7216	0.998959
P46379	Large proline-rich protein BAG6	BAG6	14	14	18.7	119.41	173.23	44	25.1226	25.0529	0.999093	25.0488	0.997062	25.0643	25.0472	0.999319	25.1128	1.00194
P46459	Vesicle-fusing ATPase	NSF	12	12	19.6	82.593	77.093	28	25.1921	25.0529	0.995428	25.098	0.996265	25.0845	25.1886	1.00415	25.07	0.999425
P46736	Lys-63-specific deubiquitinase BRCC36	BRCC3	2	2	10.1	36.072	66.047	6	21.0249	20.9997	0.99732	21.1912	1.00791	21.0702	20.8063	0.987477	21.3393	1.01277
P46776	60S ribosomal protein L27a	RPL27A	7	7	36.5	16.561	116.03	62	26.6472	26.925	1.00825	26.764	1.00438	26.9528	26.5313	0.984363	26.852	0.996261
P46777	60S ribosomal protein L5	RPL5	15	15	49.5	34.362	226.08	168	27.8886	27.9165	0.998594	27.7336	0.994442	27.9914	27.7814	0.9925	27.7659	0.991944
P46778	60S ribosomal protein L21	RPL21	8	8	48.8	18.565	65.501	70	26.8221	26.8726	1.00164	26.8831	1.00227	26.9289	26.7543	0.993517	26.8946	0.998728
P46779	60S ribosomal protein L28	RPL28	12	12	53.3	15.747	50.136	63	26.2734	26.2771	1.00153	26.2775	1.00015	26.3491	26.2099	0.994717	26.269	0.996961
P46781	40S ribosomal protein S9	RPS9	20	20	53.6	22.591	120.99	128	27.732	27.9248	1.00664	27.8838	1.00548	27.8587	27.6712	0.993271	28.0107	1.00546
P46782	40S ribosomal protein S5;40S ribosomal protein S5, N-terminally processed	RPS5	11	11	39.7	22.876	309.94	193	29.09	28.6795	0.986986	28.5795	0.982452	28.9355	29.0298	1.00326	28.3836	0.980925
P46783	40S ribosomal protein S10;Putative 40S ribosomal protein S10-like	RPS10	9	8	39.4	18.898	139.21	82	27.1911	27.1864	1.00198	27.1913	1.00001	27.2287	27.1374	0.996646	27.2027	0.999044
P46821	Microtubule-associated protein 1B;MAP1B heavy chain;MAP1 light chain LC1	MAP1B	70	68	43.2	270.63	323.31	514	30.0168	30.0679	0.998917	29.9122	0.996515	30.0928	29.8727	0.992686	30.0315	0.997964
P46926	Glucosamine-6-phosphate isomerase 1	GNPDA1	6	6	32.5	32.668	125.2	25	25.5561	25.4874	0.998567	25.5016	0.997866	25.5317	25.5006	0.998785	25.5128	0.999262
P46940	Ras GTPase-activating-like protein IQGAP1	IQGAP1	7	7	7.2	189.25	101.18	21	24.4373	24.3631	0.9972	24.5211	1.00343	24.3692	24.5203	1.0062	24.432	1.00258
P46976	Glycogenin-1	GYG1	2	2	4.9	39.383	5.1204	4	21.1838	21.2615	1.0028	21.1293	0.997424	21.1056	21.1948	1.00422	21.2742	1.00799
P46977	Dolichyl-diphosphooligosaccharide--protein glycosyltransferase subunit STT3A	STT3A	7	7	10.4	80.529	42.526	27	24.7919	24.8108	0.99946	24.9639	1.00694	24.8177	24.6943	0.995026	25.0546	1.00954
P47755	F-actin-capping protein subunit alpha-2	CAPZA2	12	10	55.9	32.949	132.74	43	26.0633	25.9467	0.996656	25.9677	0.996333	25.9806	26.1299	1.00575	25.8672	0.995635
P47756-2	F-actin-capping protein subunit beta	CAPZB	13	13	50	30.628	212.43	75	27.0579	27.223	1.0035	27.1508	1.00344	27.2631	26.8649	0.985394	27.3037	1.00149
P47813	Eukaryotic translation initiation factor 1A, X-chromosomal;Eukaryotic translation initiation factor 1A, Y-chromosomal	EIF1AX	5	5	54.9	16.46	58.341	40	26.9692	26.9854	1.0016	27.0903	1.00449	26.9396	27.0026	1.00234	27.1028	1.00606
P47897	Glutamine--tRNA ligase	QARS	15	15	26.3	87.798	143.18	47	25.4511	25.4661	1.00085	25.652	1.00789	25.4622	25.478	1.00062	25.629	1.00655
P47914	60S ribosomal protein L29	RPL29	2	2	14.5	17.752	8.4611	16	22.9848	23.1104	1.00783	22.941	0.998094	23.0748	22.9338	0.993889	23.0277	0.997959
P47985	Cytochrome b-c1 complex subunit Rieske, mitochondrial;Cytochrome b-c1 complex subunit 11;Putative cytochrome b-c1 complex subunit Rieske-like protein 1	UQCRFS1	5	5	32.5	29.668	46.038	14	24.567	24.1996	0.987118	24.1805	0.984267	24.353	24.4678	1.00471	24.1263	0.99069
P48047	ATP synthase subunit O, mitochondrial	ATP5O	7	7	44.6	23.277	95.002	27	25.0014	25.0354	1.00049	25.028	1.00106	25.0783	24.87	0.991693	25.1164	1.00152
P48147	Prolyl endopeptidase	PREP	10	10	20.3	80.699	83.447	26	25.2881	25.2327	0.999791	25.3328	1.00176	25.2566	25.4323	1.00696	25.1647	0.996361
P48444	Coatomer subunit delta	ARCN1	12	12	29.2	57.21	99.487	31	25.3988	25.2476	0.995412	25.362	0.998551	25.1775	25.4468	1.0107	25.3842	1.00821
P48449	Lanosterol synthase	LSS	2	2	3.6	83.308	11.074	4	22.3765	22.4077	1.00368	22.7717	1.01766	22.5021	22.4289	0.996747	22.6249	1.00546
P48506	Glutamate--cysteine ligase catalytic subunit	GCLC	2	2	3.6	72.765	9.2338	4	20.9581	21.6863	1.03702	21.6571	1.03336	21.2134	21.3033	1.00424	21.7848	1.02693
P48507	Glutamate--cysteine ligase regulatory subunit	GCLM	1	1	5.8	30.727	21.51	11	24.8231	24.8493	1.00356	24.8903	1.00271	24.6474	25.0132	1.01484	24.9021	1.01033
P48556	26S proteasome non-ATPase regulatory subunit 8	PSMD8	6	6	16.6	39.611	30.024	24	25.5553	25.6129	1.00344	25.7078	1.00597	25.5889	25.5311	0.997739	25.756	1.00653
P48634	Protein PRRC2A	PRRC2A	6	6	4.9	228.86	128.42	9	22.5646	22.5115	0.995768	22.3501	0.990494	22.3213	22.2897	0.998581	22.8152	1.02212
P48643	T-complex protein 1 subunit epsilon	CCT5	33	33	71.9	59.67	323.31	319	29.9137	29.9203	0.999779	29.8445	0.997687	29.8243	29.9437	1.004	29.9105	1.00289
P48681	Nestin	NES	28	28	25.4	177.44	323.31	107	27.2866	27.1645	0.9943	27.043	0.991075	27.2614	27.1381	0.995478	27.0946	0.993884
P48729	Casein kinase I isoform alpha	CSNK1A1	1	1	3.6	38.914	8.4479	3	20.1472	20.181	0.999188	20.3985	1.01247	20.2251	20.2022	0.998866	20.2994	1.00368
P48735	Isocitrate dehydrogenase [NADP], mitochondrial	IDH2	15	14	40.3	50.909	263.32	106	28.5832	28.349	0.993497	28.5131	0.997548	28.4798	28.6357	1.00547	28.3298	0.994734
P48739	Phosphatidylinositol transfer protein beta isoform	PITPNB	7	7	37.3	31.54	50.631	37	26.1402	26.2173	1.00216	26.3487	1.00797	26.1821	26.0984	0.996803	26.4258	1.00931
P49005	DNA polymerase delta subunit 2	POLD2	5	5	17.9	51.289	34.766	15	23.2908	23.2134	0.997406	23.2399	0.997816	23.172	23.3953	1.00964	23.1768	1.00021
P49006	MARCKS-related protein	MARCKSL1	5	5	68.7	19.529	160.79	34	23.0341	23.8147	1.01851	23.5429	1.02209	23.5691	22.3905	0.949994	24.432	1.03661
P49189	4-trimethylaminobutyraldehyde dehydrogenase	ALDH9A1	4	4	10.9	53.801	25.775	5	21.0223	20.9459	0.999844	20.6934	0.984353	20.893	21.1037	1.01008	20.665	0.989089
P49207	60S ribosomal protein L34	RPL34	4	4	21.4	13.293	12.722	20	25.6047	25.9253	1.01524	25.5584	0.998193	25.8453	25.4477	0.984616	25.7954	0.998069
P49257	Protein ERGIC-53	LMAN1	9	9	27.3	57.548	59.827	16	23.6449	23.5422	0.995219	23.7208	1.00321	23.6544	23.6458	0.999635	23.6078	0.998031
P49321	Nuclear autoantigenic sperm protein	NASP	32	32	55.7	85.237	323.31	331	28.7974	28.8392	1.00067	28.9699	1.00599	28.7897	28.8306	1.00142	28.9862	1.00682
P49327	Fatty acid synthase;[Acyl-carrier-protein] S-acetyltransferase;[Acyl-carrier-protein] S-malonyltransferase;3-oxoacyl-[acyl-carrier-protein] synthase;3-oxoacyl-[acyl-carrier-protein] reductase;3-hydroxyacyl-[acyl-carrier-protein] dehydratase;Enoyl-[acyl-carrier-protein] reductase;Oleoyl-[acyl-carrier-protein] hydrolase	FASN	90	90	45.8	273.42	323.31	748	30.5384	30.4135	0.99632	30.3062	0.992398	30.6016	30.3554	0.991956	30.301	0.990176
P49354	Protein farnesyltransferase/geranylgeranyltransferase type-1 subunit alpha	FNTA	2	2	8.2	44.408	84.498	10	21.5876	21.1275	0.980743	21.4056	0.991568	21.3849	21.5323	1.00689	21.2035	0.991516
P49368	T-complex protein 1 subunit gamma	CCT3	36	36	66.1	60.533	323.31	435	30.3239	30.2575	0.998114	30.3404	1.00054	30.2417	30.3398	1.00324	30.3404	1.00326
P49406	39S ribosomal protein L19, mitochondrial	MRPL19	1	1	3.1	33.535	2.7216	3	23.5487	22.7759	0.969648	22.4255	0.952304	23.2076	23.3685	1.00693	22.1739	0.955457
P49411	Elongation factor Tu, mitochondrial	TUFM	19	19	52	49.541	246.4	132	28.1435	27.6262	0.984424	27.6304	0.98177	27.9295	28.0188	1.0032	27.4518	0.982896
P49419-2	Alpha-aminoadipic semialdehyde dehydrogenase	ALDH7A1	15	15	48.5	55.366	260.04	86	27.094	27.0173	0.99814	26.9655	0.995256	27.0803	27.0993	1.0007	26.8971	0.993237
P49427	Ubiquitin-conjugating enzyme E2 R1	CDC34	3	2	14.4	26.736	20.364	11	24.359	23.9948	0.984043	23.7433	0.974724	24.124	23.4172	0.970704	24.5558	1.0179
P49458	Signal recognition particle 9 kDa protein	SRP9	5	5	53.5	10.112	55.842	36	27.4545	27.2474	0.991427	27.1359	0.988395	27.392	27.3295	0.997718	27.1163	0.989934
P49588	Alanine--tRNA ligase, cytoplasmic	AARS	26	26	36.2	106.81	323.31	160	27.4341	27.6605	1.00753	27.7208	1.01045	27.4642	27.552	1.0032	27.7992	1.0122
P49590	Probable histidine--tRNA ligase, mitochondrial	HARS2	5	1	10.7	56.888	2.4887	4	21.414	21.4561	1.00096	21.1407	0.987237	21.4789	21.3595	0.994441	21.1723	0.985722
P49591	Serine--tRNA ligase, cytoplasmic	SARS	16	16	37	58.777	196.25	95	27.6699	27.9519	1.01331	28.2765	1.02192	27.6513	28.0045	1.01278	28.2426	1.02138
P49642	DNA primase small subunit	PRIM1	4	4	12.6	49.901	76.322	30	24.2331	23.8877	0.987489	23.8801	0.985435	24.0206	24.2482	1.00948	23.732	0.987985
P49643	DNA primase large subunit	PRIM2	6	6	15.5	58.805	80.969	22	25.3892	25.1448	0.988324	24.7925	0.976498	25.3398	25.3322	0.999701	24.6546	0.972961
P49711	Transcriptional repressor CTCF	CTCF	3	3	6.6	82.785	64.847	10	22.4414	22.2936	1.0051	22.8149	1.01664	22.3106	22.6802	1.01657	22.5591	1.01114
P49736	DNA replication licensing factor MCM2	MCM2	28	28	39.8	101.89	323.31	164	28.0073	27.8301	0.99417	27.9144	0.996685	27.9064	27.9617	1.00198	27.8836	0.999183
P49748	Very long-chain specific acyl-CoA dehydrogenase, mitochondrial	ACADVL	12	12	28.7	70.389	84.317	28	24.8	24.4167	0.986398	24.3996	0.983855	24.5298	24.675	1.00592	24.4116	0.995181
P49750	YLP motif-containing protein 1	YLPM1	3	3	3.1	241.64	74.26	11	22.8084	22.6789	0.98992	22.6728	0.994058	22.412	22.828	1.01856	22.92	1.02267
P49755	Transmembrane emp24 domain-containing protein 10	TMED10	4	4	26.5	24.976	39.972	17	25.1683	25.2689	1.00722	25.3608	1.00765	25.1287	25.2951	1.00662	25.3742	1.00977
P49756	RNA-binding protein 25	RBM25	6	6	10.3	100.18	50.471	27	25.3286	25.3642	0.999539	25.3758	1.00186	25.2671	25.4085	1.0056	25.3931	1.00498
P49770	Translation initiation factor eIF-2B subunit beta	EIF2B2	3	3	12.5	38.989	36.839	19	24.4747	24.1375	0.988654	24.1673	0.987439	24.287	24.5614	1.0113	23.9311	0.985347
P49773	Histidine triad nucleotide-binding protein 1	HINT1	5	5	51.6	13.802	127.22	101	28.0271	28.1035	1.00418	28.0968	1.00249	27.9791	28.2348	1.00914	28.0135	1.00123
P49790	Nuclear pore complex protein Nup153	NUP153	7	7	10.6	153.94	91.755	13	24.3683	24.4038	0.998074	24.5061	1.00566	24.4566	24.3293	0.994795	24.4923	1.00146
P49792	E3 SUMO-protein ligase RanBP2	RANBP2	13	9	6	358.2	155.63	37	25.6083	25.924	1.01289	26.1475	1.02105	25.8051	25.8799	1.0029	25.9948	1.00735
P49821	NADH dehydrogenase [ubiquinone] flavoprotein 1, mitochondrial	NDUFV1	2	2	7.5	50.817	3.3953	3	22.3991	22.3272	0.994969	22.3683	0.998626	22.405	22.677	1.01214	22.0127	0.98249
P49841	Glycogen synthase kinase-3 beta	GSK3B	2	2	9.8	46.744	13.729	4	21.5229	22.0255	1.02044	22.3231	1.03718	21.8825	22.1283	1.01123	21.8607	0.999001
P49902	Cytosolic purine 5-nucleotidase	NT5C2	1	1	2.1	64.969	5.0409	5	22.649	22.5576	0.998206	22.7299	1.00357	22.6119	22.6081	0.99983	22.7166	1.00463
P49903	Selenide, water dikinase 1	SEPHS1	7	7	33.2	42.91	95.567	23	25.4858	25.4503	1.00055	25.6121	1.00496	25.3861	25.5281	1.00559	25.634	1.00976
P49915	GMP synthase [glutamine-hydrolyzing]	GMPS	24	24	41.4	76.715	299.46	96	27.2909	27.3389	1.00222	27.4123	1.00445	27.2875	27.2992	1.00043	27.4554	1.00615
P49916	DNA ligase 3	LIG3	9	9	10	112.91	68.339	20	24.4098	24.5919	1.00665	24.5388	1.00529	24.5221	24.4011	0.995064	24.6173	1.00388
P49959	Double-strand break repair protein MRE11A	MRE11A	16	16	28.1	80.592	280.16	54	26.4322	26.4159	1.00139	26.678	1.0093	26.4026	26.432	1.00111	26.6916	1.01095
P50151	Guanine nucleotide-binding protein G(I)/G(S)/G(O) subunit gamma-10	GNG10	1	1	26.5	7.2053	11.601	7	24.8053	24.5236	0.987893	24.7152	0.996368	24.6788	24.6977	1.00077	24.6675	0.999542
P50395	Rab GDP dissociation inhibitor beta	GDI2	36	27	80.9	50.663	323.31	636	30.6931	30.6323	0.998914	30.6427	0.998356	30.7707	30.6667	0.99662	30.5306	0.992197
P50402	Emerin	EMD	3	3	18.1	28.994	8.1291	9	21.5419	21.6953	1.00333	21.4625	0.996313	21.7074	21.8122	1.00483	21.1802	0.975712
P50416	Carnitine O-palmitoyltransferase 1, liver isoform	CPT1A	10	10	15.8	88.367	85.508	25	25.1432	25.0577	0.998067	24.8326	0.987647	25.1484	25.1121	0.998558	24.773	0.985073
P50454	Serpin H1	SERPINH1	4	4	18.2	46.44	153.94	14	25.3431	25.4196	1.00909	25.6141	1.01069	25.3104	25.4955	1.00731	25.5708	1.01029
P50502	Hsc70-interacting protein;Putative protein FAM10A4;Putative protein FAM10A5	ST13	11	11	32.8	41.331	167.3	96	27.9113	27.9295	0.998368	27.8816	0.998934	27.9581	27.8064	0.994574	27.958	0.999996
P50570	Dynamin-2	DNM2	13	7	14.9	98.063	117.84	49	25.4207	25.3863	0.999761	25.4482	1.00108	25.3829	25.436	1.00209	25.4364	1.00211
P50579	Methionine aminopeptidase 2	METAP2	7	7	17.6	52.891	51.834	21	25.4003	25.0246	0.982657	24.7529	0.974512	25.3943	25.2116	0.992803	24.5721	0.967621
P50613	Cyclin-dependent kinase 7	CDK7	1	1	7.2	39.038	21.341	4	22.2915	22.2122	0.994542	22.0871	0.990832	22.3816	22.1301	0.988762	22.079	0.986478
P50750	Cyclin-dependent kinase 9	CDK9	2	1	4.3	42.777	1.8633	3	18.8684	18.9436	1.00564	18.8456	0.998792	18.8508	19.0191	1.00893	18.7876	0.996647
P50897	Palmitoyl-protein thioesterase 1	PPT1	4	4	23.2	34.193	65.399	16	23.1474	23.2307	1.00509	23.4411	1.01269	23.2042	23.2414	1.0016	23.3737	1.0073
P50914	60S ribosomal protein L14	RPL14	7	7	33	23.432	87.764	84	27.1775	27.0393	0.996972	26.9424	0.991348	27.0856	27.1741	1.00327	26.8994	0.993126
P50990	T-complex protein 1 subunit theta	CCT8	32	32	57.8	59.62	323.31	386	29.8698	29.9169	1.00048	29.9018	1.00107	29.8615	29.791	0.997639	30.0362	1.00585
P50991	T-complex protein 1 subunit delta	CCT4	32	32	69.6	57.924	323.31	429	29.9044	29.8725	0.998727	29.947	1.00143	29.8622	29.9189	1.0019	29.9429	1.0027
P51114	Fragile X mental retardation syndrome-related protein 1	FXR1	12	10	22.7	69.72	185.17	46	26.2479	26.3109	1.00301	26.2958	1.00182	26.3366	26.2087	0.995145	26.3093	0.998963
P51116	Fragile X mental retardation syndrome-related protein 2	FXR2	8	5	17.4	74.222	200.66	29	24.4543	24.5689	1.00416	24.5819	1.00522	24.5263	24.4897	0.998506	24.5889	1.00255
P51148	Ras-related protein Rab-5C	RAB5C	6	5	44	23.482	108.19	33	26.3217	26.2008	0.998038	26.2301	0.99652	26.2614	26.2934	1.00122	26.1977	0.997572
P51149	Ras-related protein Rab-7a	RAB7A	10	10	63.8	23.489	104.24	51	27.2394	27.1508	0.99886	27.1308	0.996014	27.1879	27.2659	1.00287	27.0671	0.995558
P51398	28S ribosomal protein S29, mitochondrial	DAP3	5	5	16.3	45.566	61.026	17	23.6923	23.2289	0.976654	22.9016	0.966625	23.734	23.6558	0.996704	22.433	0.945181
P51532-5	Transcription activator BRG1	SMARCA4	21	21	16.1	181.26	323.31	87	26.8349	26.7745	0.997238	26.7831	0.998068	26.9112	26.7012	0.992197	26.78	0.995123
P51571	Translocon-associated protein subunit delta	SSR4	4	4	21.4	18.998	54.58	23	26.0344	25.693	0.989208	25.6942	0.98693	25.8018	26.144	1.01326	25.4759	0.987372
P51572-2	B-cell receptor-associated protein 31	BCAP31	4	4	14.7	34.752	57.741	18	25.6291	25.6405	0.997997	25.4872	0.994465	25.6543	25.4808	0.993238	25.6217	0.998731
P51610	Host cell factor 1;HCF N-terminal chain 1;HCF N-terminal chain 2;HCF N-terminal chain 3;HCF N-terminal chain 4;HCF N-terminal chain 5;HCF N-terminal chain 6;HCF C-terminal chain 1;HCF C-terminal chain 2;HCF C-terminal chain 3;HCF C-terminal chain 4;HCF C-terminal chain 5;HCF C-terminal chain 6	HCFC1	18	18	14.1	208.73	195.71	63	26.3531	26.3302	0.999204	26.3941	1.00155	26.3472	26.4034	1.00214	26.3269	0.999231
P51659	Peroxisomal multifunctional enzyme type 2;(3R)-hydroxyacyl-CoA dehydrogenase;Enoyl-CoA hydratase 2	HSD17B4	15	15	31.7	79.685	323.31	57	26.3469	26.1063	0.992179	26.3509	1.00015	26.2259	26.3788	1.00583	26.1993	0.998984
P51665	26S proteasome non-ATPase regulatory subunit 7	PSMD7	7	7	35.8	37.025	180.65	39	26.0846	25.9592	0.998365	26.0601	0.999059	25.9545	26.1383	1.00708	26.0112	1.00218
P51812	Ribosomal protein S6 kinase alpha-3	RPS6KA3	5	3	9.2	83.735	24.91	11	23.2173	23.243	1.00103	23.2318	1.00063	23.242	23.0751	0.992818	23.375	1.00572
P51858	Hepatoma-derived growth factor	HDGF	14	13	57.9	26.788	323.31	110	27.8447	27.9828	1.00221	28.0674	1.008	28.183	27.8778	0.989171	27.834	0.987614
P51948	CDK-activating kinase assembly factor MAT1	MNAT1	2	2	10.7	35.823	66.039	5	19.8648	19.5089	0.988079	19.569	0.985109	19.5236	19.6875	1.0084	19.7316	1.01065
P51991	Heterogeneous nuclear ribonucleoprotein A3	HNRNPA3	21	3	52.4	39.594	323.31	258	30.1561	30.1509	0.999829	30.1958	1.00132	30.1837	30.2055	1.00072	30.1137	0.99768
P51991-2	Heterogeneous nuclear ribonucleoprotein A3	HNRNPA3	19	1	50.6	37.029	5.0941	4	17.263	17.8361	1.03845	17.5891	1.01889	17.276	17.5923	1.0183	17.82	1.03149
P52209	6-phosphogluconate dehydrogenase, decarboxylating	PGD	22	22	44.7	53.139	323.31	194	28.5497	28.721	1.00522	28.658	1.00379	28.6013	28.5608	0.998584	28.7665	1.00578
P52272	Heterogeneous nuclear ribonucleoprotein M	HNRNPM	49	48	68.1	77.515	323.31	603	29.9486	29.9367	0.999813	29.8387	0.996329	29.8926	29.8495	0.998558	29.982	1.00299
P52292	Importin subunit alpha-1	KPNA2	16	16	36.9	57.861	323.31	144	27.6632	27.5013	0.995404	27.5454	0.995742	27.5949	27.5944	0.999981	27.5206	0.997305
P52294	Importin subunit alpha-5;Importin subunit alpha-5, N-terminally processed	KPNA1	3	1	6.7	60.221	2.0829	2	16.3461	16.2403	0.993584	16.5038	1.00964	16.1505	16.6255	1.02941	16.3142	1.01014
P52298	Nuclear cap-binding protein subunit 2	NCBP2	3	3	26.3	18.001	69.108	8	21.5321	21.8447	1.01251	21.7328	1.00932	21.8167	21.2861	0.975681	22.0067	1.00871
P52306	Rap1 GTPase-GDP dissociation stimulator 1	RAP1GDS1	6	6	13.8	66.316	60.882	15	22.9772	23.2107	1.00607	23.2343	1.01119	23.1287	23.3515	1.00963	22.9419	0.991923
P52434	DNA-directed RNA polymerases I, II, and III subunit RPABC3	POLR2H	3	3	39.3	17.143	68.007	11	22.2196	22.5713	1.00997	22.1857	0.998476	22.3999	22.1178	0.987406	22.4588	1.00263
P52435	DNA-directed RNA polymerase II subunit RPB11-a;DNA-directed RNA polymerase II subunit RPB11-b1;DNA-directed RNA polymerase II subunit RPB11-b2	POLR2J	4	4	52.1	13.293	47.249	35	24.9833	24.7687	0.993862	24.736	0.990103	24.8903	24.9116	1.00086	24.6862	0.991801
P52564	Dual specificity mitogen-activated protein kinase kinase 6	MAP2K6	1	1	4.8	37.492	9.8547	6	23.982	23.587	0.988833	23.4432	0.977533	23.7966	23.8303	1.00142	23.3854	0.98272
P52565	Rho GDP-dissociation inhibitor 1	ARHGDIA	9	9	46.1	23.207	215.01	130	28.3264	28.6225	1.00655	28.6408	1.0111	28.5001	28.2414	0.990923	28.8483	1.01222
P52594	Arf-GAP domain and FG repeat-containing protein 1	AGFG1	1	1	3	58.259	20.439	3	21.2103	20.7647	0.986861	21.181	0.998619	20.9286	21.2651	1.01608	20.9623	1.00161
P52597	Heterogeneous nuclear ribonucleoprotein F;Heterogeneous nuclear ribonucleoprotein F, N-terminally processed	HNRNPF	12	10	41.9	45.671	251.4	172	28.1508	27.9572	0.995409	28.0436	0.996191	28.0214	28.0663	1.0016	28.0639	1.00152
P52701	DNA mismatch repair protein Msh6	MSH6	20	20	19.6	152.78	323.31	71	26.2416	26.3691	1.00488	26.6251	1.01462	26.373	26.311	0.997649	26.5519	1.00678
P52732	Kinesin-like protein KIF11	KIF11	10	10	11.9	119.16	142.28	31	24.9528	24.7476	0.992138	24.9435	0.999627	24.8707	24.8565	0.999429	24.9165	1.00184
P52788	Spermine synthase	SMS	4	4	13.9	41.268	20.803	10	23.8153	23.9505	1.00433	23.8951	1.00335	24.0256	23.659	0.984743	23.9763	0.997951
P52789	Hexokinase-2	HK2	12	10	18.8	102.38	130.2	26	23.8698	23.9707	1.00609	24.0931	1.00935	24.0642	23.7937	0.988758	24.0757	1.00048
P52815	39S ribosomal protein L12, mitochondrial	MRPL12	3	3	29.3	21.348	24.59	18	23.8173	23.5193	0.989176	23.6308	0.992171	23.6018	23.8708	1.0114	23.4949	0.995471
P52907	F-actin-capping protein subunit alpha-1	CAPZA1	12	10	66.4	32.922	275.77	96	27.7094	27.7109	0.999835	27.8575	1.00535	27.6726	27.7958	1.00445	27.8093	1.00494
P52943	Cysteine-rich protein 2	CRIP2	3	3	32.2	22.492	98.938	11	24.0597	24.2222	1.00249	24.2533	1.00805	24.1133	24.1709	1.00239	24.2508	1.0057
P52948	Nuclear pore complex protein Nup98-Nup96;Nuclear pore complex protein Nup98;Nuclear pore complex protein Nup96	NUP98	7	7	4.8	197.58	31.433	16	23.6256	23.6369	0.998315	23.6149	0.999546	23.7521	23.3962	0.985016	23.7292	0.999034
P53004	Biliverdin reductase A	BLVRA	7	7	21.3	33.428	68.399	18	24.9186	24.9826	1.00052	24.9332	1.00059	24.9421	24.9672	1.001	24.9252	0.99932
P53007	Tricarboxylate transport protein, mitochondrial	SLC25A1	2	2	7.4	34.012	10.652	8	23.9701	23.7364	0.992976	23.9573	0.999469	23.8058	24.0956	1.01217	23.7623	0.998176
P53041	Serine/threonine-protein phosphatase 5	PPP5C	5	5	13.4	56.878	128.4	28	24.5854	24.674	1.00209	24.6008	1.00063	24.5744	24.7971	1.00907	24.4886	0.99651
P53396	ATP-citrate synthase	ACLY	35	35	39.9	120.84	323.31	361	29.4826	29.4156	0.997726	29.5543	1.00243	29.4581	29.4333	0.999157	29.5611	1.0035
P53582	Methionine aminopeptidase 1	METAP1	4	4	16.1	43.215	35.748	8	21.197	21.6986	1.01682	21.5115	1.01484	21.5734	21.3758	0.990839	21.4578	0.994642
P53597	Succinyl-CoA ligase [ADP/GDP-forming] subunit alpha, mitochondrial	SUCLG1	4	4	16.8	36.249	12.454	7	23.3423	23.3782	0.994669	23.2867	0.997621	23.5029	23.1305	0.984155	23.3739	0.994511
P53618	Coatomer subunit beta	COPB1	12	12	18.8	107.14	166.73	62	26.7672	26.8716	1.00458	27.0239	1.00959	26.7967	26.8649	1.00254	27.001	1.00762
P53621	Coatomer subunit alpha;Xenin;Proxenin	COPA	25	25	30.2	138.34	319.66	107	27.162	27.1913	1.00402	27.4093	1.00911	27.1155	27.2766	1.00594	27.3705	1.0094
P53634	Dipeptidyl peptidase 1;Dipeptidyl peptidase 1 exclusion domain chain;Dipeptidyl peptidase 1 heavy chain;Dipeptidyl peptidase 1 light chain	CTSC	4	4	9.3	51.853	34.128	26	24.3839	24.2765	0.997901	24.3596	0.999006	24.2629	24.4069	1.00593	24.3502	1.0036
P53680	AP-2 complex subunit sigma	AP2S1	1	1	5.6	17.018	2.1406	2	19.2255	19.2096	1.00025	19.0561	0.991189	19.1471	19.3328	1.0097	19.0114	0.992913
P53778	Mitogen-activated protein kinase 12	MAPK12	1	1	5.2	41.94	7.585	2	21.0134	20.3696	0.969498	19.9849	0.951055	20.4055	20.8034	1.0195	20.1589	0.987915
P53801	Pituitary tumor-transforming gene 1 protein-interacting protein	PTTG1IP	2	2	16.7	20.324	17.237	8	23.8816	23.9712	1.00905	24.3754	1.02068	23.7759	23.9616	1.00781	24.4905	1.03006
P53985	Monocarboxylate transporter 1	SLC16A1	2	2	3	53.944	15.26	6	20.7357	21.1335	1.01363	20.7774	1.00201	20.8127	20.8495	1.00177	20.9843	1.00824
P53990	IST1 homolog	IST1	4	4	13.5	39.75	34.695	11	23.7823	23.9503	1.00578	24.0139	1.00974	23.9057	23.7881	0.995082	24.0526	1.00614
P53992	Protein transport protein Sec24C	SEC24C	10	10	14.6	118.32	121.17	27	23.4096	23.5788	1.00454	23.7187	1.01321	23.4265	23.5511	1.00532	23.7295	1.01294
P53999	Activated RNA polymerase II transcriptional coactivator p15	SUB1	5	5	42.5	14.395	116.27	41	26.7009	26.8038	1.00231	26.3989	0.988691	26.6586	26.6963	1.00142	26.5487	0.99588
P54105	Methylosome subunit pICln	CLNS1A	5	5	39.2	26.215	146.71	68	26.5993	26.5865	1.00022	26.7655	1.00625	26.657	26.6213	0.998661	26.673	1.0006
P54132	Bloom syndrome protein	BLM	3	3	1.9	159	5.6901	5	19.8024	20.2342	1.02302	20.2531	1.02276	19.969	19.8665	0.994865	20.4542	1.0243
P54136	Arginine--tRNA ligase, cytoplasmic	RARS	26	26	45	75.378	250.44	86	27.2721	27.2313	0.99982	27.1343	0.994945	27.2303	27.2438	1.0005	27.1636	0.997553
P54577	Tyrosine--tRNA ligase, cytoplasmic;Tyrosine--tRNA ligase, cytoplasmic, N-terminally processed	YARS	20	20	38.8	59.143	106.66	64	26.0092	26.4153	1.01326	26.3163	1.01181	26.0968	26.179	1.00315	26.4649	1.01411
P54578	Ubiquitin carboxyl-terminal hydrolase 14	USP14	13	13	31.4	56.068	235.16	67	26.7743	26.7703	1.00056	26.8186	1.00165	26.753	26.7423	0.999601	26.868	1.0043
P54687	Branched-chain-amino-acid aminotransferase, cytosolic	BCAT1	6	6	17.6	42.966	45.9	19	23.2176	23.5305	1.01681	23.725	1.02186	23.3317	23.5574	1.00967	23.584	1.01081
P54709	Sodium/potassium-transporting ATPase subunit beta-3	ATP1B3	8	8	43.4	31.512	93.092	27	25.5145	25.3633	0.995618	25.3792	0.994697	25.4451	25.4742	1.00114	25.3377	0.995778
P54725	UV excision repair protein RAD23 homolog A	RAD23A	3	2	13.8	39.609	35.973	9	22.3605	22.589	1.01032	22.6194	1.01158	22.4932	22.194	0.986697	22.8818	1.01727
P54727	UV excision repair protein RAD23 homolog B	RAD23B	6	5	20.3	43.171	34.413	13	23.2473	22.9714	0.991454	23.0408	0.991117	23.1178	23.2996	1.00786	22.8421	0.988074
P54819	Adenylate kinase 2, mitochondrial;Adenylate kinase 2, mitochondrial, N-terminally processed	AK2	8	8	39.7	26.477	97.751	51	26.4062	26.4563	1.00174	26.4948	1.00336	26.3898	26.4724	1.00313	26.4951	1.00399
P54886	Delta-1-pyrroline-5-carboxylate synthase;Glutamate 5-kinase;Gamma-glutamyl phosphate reductase	ALDH18A1	20	20	29.7	87.301	323.31	110	27.6079	27.5831	1.00018	27.7522	1.00523	27.5916	27.6397	1.00174	27.7118	1.00436
P54920	Alpha-soluble NSF attachment protein	NAPA	6	6	26.8	33.232	28.949	15	24.8546	24.7751	0.99391	24.7984	0.997739	24.8003	24.8302	1.00121	24.7975	0.99989
P55010	Eukaryotic translation initiation factor 5	EIF5	9	9	20.9	49.222	44.426	33	25.2625	25.528	1.01139	25.5007	1.00943	25.3739	25.4591	1.00336	25.4581	1.00332
P55036	26S proteasome non-ATPase regulatory subunit 4	PSMD4	14	14	47.7	40.736	266.77	57	25.6574	25.7268	0.997895	25.7546	1.00379	25.8566	25.5475	0.988046	25.7348	0.995292
P55039	Developmentally-regulated GTP-binding protein 2	DRG2	7	6	17.9	40.746	27.973	14	24.7222	24.541	0.994329	24.4692	0.989766	24.4779	24.776	1.01218	24.4785	1.00002
P55060	Exportin-2	CSE1L	30	30	31.3	110.42	323.31	285	29.003	28.9314	0.997508	28.935	0.997658	28.9782	28.9492	0.998999	28.9419	0.998746
P55072	Transitional endoplasmic reticulum ATPase	VCP	50	50	63.9	89.321	323.31	639	30.411	30.435	1.00213	30.4468	1.00118	30.3671	30.5397	1.00568	30.3861	1.00063
P55081	Microfibrillar-associated protein 1	MFAP1	3	3	7.7	51.958	19.276	21	25.5558	25.9756	1.01183	25.9936	1.01713	25.7724	25.4974	0.98933	26.2551	1.01873
P55084	Trifunctional enzyme subunit beta, mitochondrial;3-ketoacyl-CoA thiolase	HADHB	11	11	32.9	51.294	55.474	32	24.7001	24.6413	0.999019	24.771	1.00287	24.8221	24.6851	0.994478	24.6052	0.991262
P55145	Mesencephalic astrocyte-derived neurotrophic factor	MANF	2	2	17	20.7	32.822	20	24.6095	24.2033	0.984845	23.9597	0.973598	24.4438	24.488	1.00181	23.8407	0.975326
P55209	Nucleosome assembly protein 1-like 1	NAP1L1	14	11	39.1	45.374	253.9	200	29.4517	29.14	0.991893	29.0097	0.984992	29.4295	29.2637	0.994367	28.9082	0.982288
P55263	Adenosine kinase	ADK	6	6	21	40.545	100.03	42	24.662	24.9791	1.00842	24.9223	1.01055	24.8375	24.5789	0.989588	25.1469	1.01246
P55265	Double-stranded RNA-specific adenosine deaminase	ADAR	24	24	24.8	136.06	323.31	95	26.7284	26.7168	1.0005	26.7418	1.0005	26.6927	26.7059	1.00049	26.7885	1.00359
P55735	Protein SEC13 homolog	SEC13	4	3	22.4	35.54	52.183	12	22.0896	22.064	1.00248	21.9813	0.9951	22.0487	22.1542	1.00478	21.9321	0.994713
P55769	NHP2-like protein 1;NHP2-like protein 1, N-terminally processed	NHP2L1	7	7	46.9	14.173	95.129	43	26.3986	26.6019	1.00709	26.6326	1.00886	26.5583	26.3972	0.993934	26.6775	1.00449
P55786	Puromycin-sensitive aminopeptidase	NPEPPS	16	16	21.3	103.28	236.55	63	26.9403	26.754	0.995538	26.7324	0.992283	26.7918	26.8901	1.00367	26.7449	0.998251
P55795	Heterogeneous nuclear ribonucleoprotein H2	HNRNPH2	10	3	28.7	49.263	95.063	48	26.241	26.1884	0.999096	26.3925	1.00577	26.207	26.2533	1.00177	26.3616	1.0059
P55809	Succinyl-CoA:3-ketoacid coenzyme A transferase 1, mitochondrial	OXCT1	5	5	14.6	56.157	48.891	11	23.0727	22.7664	0.990212	22.9099	0.992947	22.8988	23.1393	1.0105	22.7108	0.991789
P55884	Eukaryotic translation initiation factor 3 subunit B	EIF3B	12	12	20	92.48	213.63	103	27.707	27.5542	0.996205	27.4826	0.991902	27.7351	27.6075	0.995399	27.4011	0.987956
P55957	BH3-interacting domain death agonist;BH3-interacting domain death agonist p15;BH3-interacting domain death agonist p13;BH3-interacting domain death agonist p11	BID	4	4	29.2	21.994	71.358	6	19.6789	19.7532	1.00673	20.1191	1.02237	19.8153	19.955	1.00705	19.7809	0.998261
P56182	Ribosomal RNA processing protein 1 homolog A	RRP1	3	3	12.1	52.839	59.245	7	22.8142	22.7601	0.997267	22.8823	1.00298	22.7542	22.8713	1.00514	22.8311	1.00338
P56192	Methionine--tRNA ligase, cytoplasmic	MARS	22	22	30.6	101.11	323.31	85	26.9292	26.9294	1.00188	26.96	1.00114	26.802	26.9662	1.00613	27.0504	1.00927
P56211	cAMP-regulated phosphoprotein 19	ARPP19	5	4	60.7	12.323	63.631	26	24.3934	24.5189	1.00255	24.3806	0.999477	24.4971	24.2253	0.988902	24.5704	1.00299
P56537	Eukaryotic translation initiation factor 6	EIF6	7	7	46.1	26.599	269.8	100	26.8706	27.0087	1.00809	27.1447	1.0102	26.8758	27.1162	1.00895	27.032	1.00581
P56545	C-terminal-binding protein 2	CTBP2	4	4	11.5	48.944	69.362	13	23.9078	23.8774	0.998319	23.9145	1.00028	23.8478	23.908	1.00252	23.9439	1.00403
P56556	NADH dehydrogenase [ubiquinone] 1 alpha subcomplex subunit 6	NDUFA6	5	5	36.7	15.136	25.953	8	22.3928	22.4562	1.00161	22.7368	1.01536	22.7882	22.4093	0.983373	22.3883	0.982453
P57081	tRNA (guanine-N(7)-)-methyltransferase non-catalytic subunit WDR4	WDR4	1	1	5.1	45.489	9.4006	3	21.4639	21.0369	0.986934	21.4274	0.998298	21.2938	21.5264	1.01092	21.1081	0.991276
P57088	Transmembrane protein 33	TMEM33	6	6	25.9	27.978	33.429	22	24.9154	25.0291	1.00296	24.9836	1.00274	24.9053	24.8947	0.999574	25.1281	1.00894
P57105	Synaptojanin-2-binding protein	SYNJ2BP	2	2	14.5	15.928	6.0686	3	19.9358	19.9381	1.00116	19.877	0.997051	19.9203	19.7845	0.993181	20.046	1.00631
P57678	Gem-associated protein 4	GEMIN4	3	3	3.6	120.04	18.421	9	21.832	21.5973	0.994784	21.9208	1.00407	21.6639	21.9023	1.011	21.784	1.00555
Q9Y3D7	Mitochondrial import inner membrane translocase subunit TIM16	PAM16	1	1	18.4	13.825	44.833	3	22.5541	22.1706	0.983435	22.2896	0.988271	22.3432	22.6368	1.01314	22.0343	0.986176
P57740	Nuclear pore complex protein Nup107	NUP107	6	6	9.4	106.37	154.11	21	21.9836	22.1113	1.00233	21.9701	0.999387	22.0107	21.8611	0.993203	22.1933	1.0083
P58546	Myotrophin	MTPN	3	3	22.9	12.895	139.86	35	26.7794	26.9642	1.00556	26.9559	1.00659	26.8123	26.7761	0.99865	27.1111	1.01114
P59998	Actin-related protein 2/3 complex subunit 4	ARPC4	6	5	35.1	19.667	37.677	28	26.1395	26.2252	1.00448	26.2296	1.00344	26.18	26.1217	0.997772	26.2927	1.0043
P60002	Transcription elongation factor 1 homolog	ELOF1	1	1	22.9	9.4618	5.0992	2	20.9838	20.9637	0.997841	20.9932	1.00045	21.0255	20.9605	0.996909	20.9548	0.996637
P60174	Triosephosphate isomerase	TPI1	21	21	78	30.791	323.31	454	30.2324	30.0435	0.994447	29.9622	0.991065	30.1224	30.2446	1.00406	29.8711	0.991657
P60228	Eukaryotic translation initiation factor 3 subunit E	EIF3E	13	13	31.5	52.22	110.96	62	25.6145	25.7868	1.00491	25.7417	1.00496	25.755	25.5117	0.990553	25.8763	1.00471
P60510	Serine/threonine-protein phosphatase 4 catalytic subunit	PPP4C	4	3	19.5	35.08	39.05	8	23.0171	23.1656	1.0138	23.4308	1.01797	23.0344	23.3356	1.01308	23.2435	1.00907
P60520	Gamma-aminobutyric acid receptor-associated protein-like 2	GABARAPL2	3	2	23.9	13.667	15.923	13	24.1966	24.4171	1.00615	23.8642	0.986264	24.3123	24.0174	0.987869	24.1481	0.993246
P60660	Myosin light polypeptide 6	MYL6	8	6	55.6	16.93	165.53	87	27.6406	27.7242	1.00209	27.7578	1.00424	27.6433	27.5666	0.997228	27.9127	1.00975
P60709	Actin, cytoplasmic 1;Actin, cytoplasmic 1, N-terminally processed	ACTB	32	1	83.2	41.736	106.93	179	27.8217	27.28	0.980248	26.4679	0.95134	27.6809	27.5487	0.995223	26.34	0.951558
P60842	Eukaryotic initiation factor 4A-I	EIF4A1	29	15	67.5	46.153	323.31	375	29.9864	29.9504	0.999359	29.92	0.997785	30.0273	29.9102	0.9961	29.9192	0.996401
P60866	40S ribosomal protein S20	RPS20	7	6	39.5	13.373	69.315	50	26.6308	26.8541	1.00568	26.6506	1.00074	26.7636	26.4405	0.987926	26.9315	1.00627
P60891	Ribose-phosphate pyrophosphokinase 1	PRPS1	11	6	40.9	34.834	152.77	62	26.463	26.3138	0.99633	26.3769	0.996746	26.299	26.4454	1.00557	26.4093	1.00419
P60900	Proteasome subunit alpha type-6	PSMA6	3	3	16.3	27.399	21.55	8	22.5119	22.4978	0.99919	22.651	1.00618	22.5286	22.7069	1.00791	22.4251	0.995403
P60953	Cell division control protein 42 homolog	CDC42	4	4	20.9	21.258	65.705	66	26.2171	25.7852	0.987328	25.7164	0.980899	25.9389	26.3248	1.01488	25.455	0.981343
P60981	Destrin	DSTN	10	9	55.2	18.506	116.31	51	27.0101	27.2603	1.01068	27.3443	1.01237	27.1646	27.0431	0.995525	27.4069	1.00892
P60983	Glia maturation factor beta;Glia maturation factor gamma	GMFB	2	2	17.6	16.713	43.813	12	23.8313	23.5082	0.990008	23.7404	0.996187	23.6363	23.9872	1.01485	23.4563	0.992383
P61006	Ras-related protein Rab-8A;Ras-related protein Rab-8B	RAB8A	5	3	23.2	23.668	12.211	5	18.7401	19.1521	1.02867	18.9945	1.01358	18.8905	19.0958	1.01087	18.9004	1.00053
P61009	Signal peptidase complex subunit 3	SPCS3	3	3	17.8	20.313	28.706	12	21.3327	21.5978	1.01101	21.3592	1.00124	21.6307	21.6772	1.00215	20.9818	0.969999
P61011	Signal recognition particle 54 kDa protein	SRP54	6	6	15.5	55.704	28.763	13	23.1669	23.3808	1.00736	23.3355	1.00728	23.3191	23.1531	0.99288	23.411	1.00394
P61019	Ras-related protein Rab-2A	RAB2A	8	2	42.9	23.545	157.07	61	27.0829	27.1949	1.00311	27.1236	1.0015	27.1291	27.1369	1.00029	27.1354	1.00023
P61020	Ras-related protein Rab-5B	RAB5B	2	1	14	23.707	19.48	6	23.0864	22.8313	0.991633	22.8365	0.989174	22.8593	23.1351	1.01207	22.7599	0.995652
P61024	Cyclin-dependent kinases regulatory subunit 1	CKS1B	2	2	32.9	9.6601	37.064	16	25.3432	25.0586	0.988758	24.998	0.986378	25.2905	25.1292	0.993625	24.9802	0.987732
P61026	Ras-related protein Rab-10	RAB10	3	2	17	22.541	18.382	13	23.0968	22.8724	0.994397	23.0142	0.996422	22.9773	23.2439	1.0116	22.7621	0.990636
P61077	Ubiquitin-conjugating enzyme E2 D3;Ubiquitin-conjugating enzyme E2 D2	UBE2D3	3	3	33.3	16.687	30.452	13	23.2074	22.9781	0.991253	23.0891	0.994904	23.0695	23.1136	1.00191	23.0916	1.00096
P61081	NEDD8-conjugating enzyme Ubc12	UBE2M	6	6	37.2	20.9	78.196	37	26.114	26.1875	1.00221	26.1201	1.00023	26.147	26.3104	1.00625	25.9642	0.99301
P61086	Ubiquitin-conjugating enzyme E2 K	UBE2K	7	7	40	22.406	58.878	21	24.5413	24.6036	1.00174	24.6059	1.00263	24.5553	24.6409	1.00348	24.5547	0.999973
P61088	Ubiquitin-conjugating enzyme E2 N;Putative ubiquitin-conjugating enzyme E2 N-like	UBE2N	9	9	61.2	17.138	85.446	82	27.4132	27.455	1.00239	27.5366	1.0045	27.4368	27.5261	1.00325	27.442	1.00019
P61106	Ras-related protein Rab-14	RAB14	13	13	64.7	23.897	285.83	52	26.3601	26.4297	1.00502	26.5732	1.00809	26.3825	26.443	1.00229	26.5374	1.00587
P61158	Actin-related protein 3	ACTR3	16	16	52.6	47.371	197.27	79	26.5573	26.4126	0.994816	26.4681	0.996639	26.5007	26.3449	0.994118	26.5924	1.00346
P61160	Actin-related protein 2	ACTR2	8	8	25.6	44.76	87.127	37	24.6927	25.0394	1.00698	24.9283	1.00954	24.8514	24.8361	0.999384	24.973	1.00489
P61163	Alpha-centractin	ACTR1A	11	6	44.9	42.613	189.3	68	27.3473	27.2407	0.993083	26.9926	0.98703	27.3617	27.1096	0.990785	27.1093	0.990774
P61201	COP9 signalosome complex subunit 2	COPS2	7	7	17.6	51.596	25.534	17	24.8863	24.8924	0.996274	24.6882	0.99204	24.9717	24.7296	0.990305	24.7655	0.991744
P61204	ADP-ribosylation factor 3;ADP-ribosylation factor 1	ARF3	9	5	64.1	20.601	102.51	54	26.909	26.8271	0.995597	26.8115	0.996375	26.8525	26.8597	1.00027	26.8355	0.999368
P61221	ATP-binding cassette sub-family E member 1	ABCE1	14	14	27	67.314	126.64	56	26.8016	27.0974	1.00945	27.1848	1.0143	27.0224	26.9067	0.995717	27.1546	1.00489
P61224	Ras-related protein Rap-1b;Ras-related protein Rap-1A;Ras-related protein Rap-1b-like protein	RAP1B	6	6	23.4	20.825	69.596	22	25.5338	25.5343	1.00316	25.5736	1.00156	25.4565	25.673	1.00851	25.5122	1.00219
P61247	40S ribosomal protein S3a	RPS3A	25	25	64	29.945	323.31	225	29.1602	29.1913	1.00071	29.1013	0.997981	29.1712	29.0777	0.996793	29.2039	1.00112
P61254	60S ribosomal protein L26;60S ribosomal protein L26-like 1	RPL26	12	12	51	17.258	62.797	61	27.0957	27.294	1.0062	27.1568	1.00226	27.3168	26.9782	0.987603	27.2516	0.997613
P61289	Proteasome activator complex subunit 3	PSME3	12	12	42.1	29.506	182.86	75	26.94	26.767	0.995022	26.7325	0.992299	26.902	26.873	0.998922	26.6645	0.991172
P61313	60S ribosomal protein L15	RPL15	10	10	42.2	24.146	85.151	48	26.3061	26.4558	1.00301	26.0832	0.991527	26.7742	26.2959	0.982137	25.7751	0.962685
P61326	Protein mago nashi homolog	MAGOH	6	1	36.3	17.163	3.232	3	21.4482	21.4501	1.00044	21.3158	0.993829	21.491	21.3544	0.993644	21.3686	0.994305
P61353	60S ribosomal protein L27	RPL27	8	8	50.7	15.798	247.5	101	27.2395	27.5053	1.00348	27.2955	1.00205	27.4424	27.0935	0.987284	27.5044	1.00226
P61421	V-type proton ATPase subunit d 1	ATP6V0D1	4	4	10.8	40.329	20.291	14	24.1693	23.9012	0.98967	23.9769	0.992041	23.9758	24.1278	1.00634	23.9438	0.998664
P61513	60S ribosomal protein L37a	RPL37A	5	5	56.5	10.275	98.186	27	25.0857	25.2731	1.00649	24.9758	0.995616	25.2243	24.8876	0.986653	25.2227	0.999937
P61586	Transforming protein RhoA	RHOA	9	2	40.4	21.768	38.976	43	27.1158	27.2494	1.0026	26.8279	0.989381	27.23	26.9411	0.98939	27.0221	0.992366
P61604	10 kDa heat shock protein, mitochondrial	HSPE1	11	11	75.5	10.932	121.96	180	29.8638	29.8041	1.00132	30.0185	1.00518	29.7376	29.963	1.00758	29.9858	1.00835
P61758	Prefoldin subunit 3	VBP1	2	2	17.8	22.626	11.265	17	25.8213	25.6639	0.996727	25.6861	0.994764	25.7418	25.8491	1.00417	25.5803	0.993725
P61764	Syntaxin-binding protein 1	STXBP1	1	1	1.9	67.568	4.6949	3	21.8175	21.9622	0.994869	21.9358	1.00542	22.178	21.9573	0.990049	21.5802	0.973044
P61803	Dolichyl-diphosphooligosaccharide--protein glycosyltransferase subunit DAD1	DAD1	3	3	28.3	12.497	20.043	8	22.8027	22.8766	1.00223	22.9397	1.00601	22.8702	22.8339	0.998414	22.9148	1.00195
P61923	Coatomer subunit zeta-1	COPZ1	4	4	29.4	20.198	103.18	61	27.0951	26.811	0.990546	26.8279	0.990137	26.9557	27.1579	1.0075	26.6204	0.987561
P61927	60S ribosomal protein L37	RPL37	2	2	17.5	11.078	4.1803	6	21.2388	21.0819	1.00754	20.9645	0.987085	20.9721	21.2494	1.01322	21.0636	1.00437
P61956	Small ubiquitin-related modifier 2	SUMO2	3	3	27.4	10.871	31.35	19	24.8252	25.2355	1.01206	24.7082	0.995288	24.9557	24.786	0.993199	25.0273	1.00287
P61960	Ubiquitin-fold modifier 1	UFM1	3	3	68.2	9.1175	53.484	13	24.9713	24.7114	0.99498	24.7435	0.990875	24.8043	25.0856	1.01134	24.5363	0.989194
P61962	DDB1- and CUL4-associated factor 7	DCAF7	6	6	24.9	38.926	151.75	31	25.5381	25.3438	0.99443	25.2664	0.989362	25.3801	25.5869	1.00815	25.1813	0.99217
P61964	WD repeat-containing protein 5	WDR5	4	4	14.7	36.588	125.37	12	23.4466	23.2307	0.993492	23.3721	0.996823	23.3398	23.4493	1.00469	23.2604	0.996597
P61970	Nuclear transport factor 2	NUTF2	5	5	56.7	14.478	72.467	36	26.4055	26.6573	1.00843	26.6064	1.00761	26.5402	26.549	1.00033	26.58	1.0015
P61978-2	Heterogeneous nuclear ribonucleoprotein K	HNRNPK	29	1	68.8	51.028	23.276	16	23.4598	23.1292	0.985076	23.0076	0.980724	23.2265	23.5782	1.01514	22.7918	0.981284
P61978-3	Heterogeneous nuclear ribonucleoprotein K	HNRNPK	29	1	67	48.562	323.31	369	28.6167	28.7834	1.00376	28.7826	1.0058	28.6997	28.7503	1.00176	28.7327	1.00115
P61981	14-3-3 protein gamma;14-3-3 protein gamma, N-terminally processed	YWHAG	14	8	53.8	28.302	323.31	69	26.7159	26.3215	0.978663	26.0599	0.975445	26.5993	26.4715	0.995194	26.0265	0.978466
P62081	40S ribosomal protein S7	RPS7	15	15	71.1	22.127	252.68	156	28.2672	28.2279	1.00056	28.2481	0.999323	28.2666	28.2237	0.99848	28.2528	0.999512
P62136	Serine/threonine-protein phosphatase PP1-alpha catalytic subunit	PPP1CA	18	6	52.4	37.512	318.62	133	28.3297	28.2117	0.995753	28.0382	0.98971	28.2818	28.2428	0.99862	28.0548	0.991972
P62140	Serine/threonine-protein phosphatase PP1-beta catalytic subunit	PPP1CB	16	6	48.6	37.186	91.959	26	24.6685	24.873	1.00589	24.8479	1.00728	24.7339	24.6642	0.997183	24.9913	1.01041
P62166	Neuronal calcium sensor 1	NCS1	2	2	14.2	21.878	11.169	10	21.6754	21.4285	0.987973	21.7354	1.00277	21.6444	21.5651	0.996338	21.6299	0.999333
P62191	26S protease regulatory subunit 4	PSMC1	9	9	28.9	49.184	163.12	45	25.9487	25.9879	1.00211	25.9833	1.00133	25.993	25.9261	0.997428	26.0007	1.0003
P62195	26S protease regulatory subunit 8	PSMC5	14	13	39.4	45.626	165.55	71	26.2137	26.0418	0.995368	26.0104	0.992245	26.1933	26.2355	1.00161	25.837	0.986397
P62241	40S ribosomal protein S8	RPS8	15	15	59.6	24.205	323.31	163	29.1044	29.3664	1.01118	29.5599	1.01565	29.1591	29.2194	1.00207	29.6522	1.01691
P62244	40S ribosomal protein S15a	RPS15A	8	8	46.2	14.839	60.056	55	26.516	26.759	1.0077	26.4657	0.998102	26.6409	26.3314	0.988381	26.7686	1.00479
P62249	40S ribosomal protein S16	RPS16	15	15	74.7	16.445	86.365	190	27.9096	28.1461	1.00788	28.1568	1.00886	28.0766	27.8728	0.99274	28.263	1.00664
P62258	14-3-3 protein epsilon	YWHAE	22	19	77.6	29.174	323.31	610	31.0793	30.8705	0.99033	30.7178	0.988367	30.9944	30.9282	0.997866	30.7449	0.991951
P62263	40S ribosomal protein S14	RPS14	9	9	41.7	16.273	293.13	123	26.7847	26.9409	1.00417	26.736	0.998182	26.9811	26.5526	0.984116	26.9279	0.998026
P62266	40S ribosomal protein S23	RPS23	4	4	23.8	15.807	28.465	21	25.0742	25.1445	1.00635	25.0917	1.0007	25.0731	25.0508	0.999108	25.1865	1.00452
P62269	40S ribosomal protein S18	RPS18	16	16	65.1	17.718	150.26	92	27.0246	27.0065	1.00025	26.8104	0.992074	26.9972	26.9825	0.999454	26.8618	0.994982
P62273	40S ribosomal protein S29	RPS29	3	3	46.4	6.6767	22.481	6	20.1777	19.8417	1.00852	19.7104	0.976842	19.9271	20.3262	1.02003	19.4765	0.977388
P62277	40S ribosomal protein S13	RPS13	11	11	54.3	17.222	107.09	117	28.7611	28.5844	0.99351	28.4601	0.989537	28.7333	28.6962	0.99871	28.376	0.987566
P62280	40S ribosomal protein S11	RPS11	11	11	50.6	18.431	121.19	85	28.37	28.3629	0.999121	28.3664	0.999872	28.4378	28.3433	0.996676	28.3181	0.995791
P62304	Small nuclear ribonucleoprotein E	SNRPE	3	3	29.3	10.803	28.09	43	26.1591	25.9493	0.996388	25.9531	0.992125	26.0077	26.1897	1.007	25.8642	0.994484
P62306	Small nuclear ribonucleoprotein F	SNRPF	4	4	58.1	9.7251	47.173	14	25.0133	24.9261	0.996089	23.9348	0.956886	24.8947	24.9612	1.00267	24.0183	0.964796
P62310	U6 snRNA-associated Sm-like protein LSm3	LSM3	3	3	34.3	11.845	47.939	7	23.7732	23.9197	1.00581	23.8926	1.00502	23.8753	23.7741	0.995761	23.9361	1.00254
P62312	U6 snRNA-associated Sm-like protein LSm6	LSM6	3	3	37.5	9.1275	35.539	10	19.8988	20.3058	1.02252	19.8877	0.999444	19.7999	19.7815	0.999074	20.5109	1.03591
P62314	Small nuclear ribonucleoprotein Sm D1	SNRPD1	3	3	37	13.281	56.2	25	25.0593	25.4718	1.01219	25.2569	1.00789	25.2734	24.9983	0.989112	25.5163	1.00961
P62316	Small nuclear ribonucleoprotein Sm D2	SNRPD2	9	9	61	13.527	190.21	74	27.1372	26.9782	0.998395	27.1451	1.00029	27.0214	27.2685	1.00915	26.9707	0.998125
P62318	Small nuclear ribonucleoprotein Sm D3	SNRPD3	6	5	54.8	13.916	125.8	78	26.1941	26.2565	0.999401	26.3233	1.00493	26.2784	26.1663	0.995734	26.3291	1.00193
P62328	Thymosin beta-4;Hematopoietic system regulatory peptide	TMSB4X	5	2	77.3	5.0526	23.121	38	26.9886	27.2313	1.00278	26.5519	0.98382	27.3361	26.6495	0.974883	26.7861	0.97988
P62333	26S protease regulatory subunit 10B	PSMC6	17	17	56	44.172	105.36	57	25.312	25.637	1.01072	25.6959	1.01517	25.5187	25.3144	0.991997	25.8118	1.01149
P62424	60S ribosomal protein L7a	RPL7A	22	22	50.4	29.995	323.31	136	27.4324	27.6977	1.00894	27.6079	1.0064	27.5858	27.3578	0.991732	27.7945	1.00757
P62495	Eukaryotic peptide chain release factor subunit 1	ETF1	11	11	34.6	49.03	108.36	35	25.3139	25.0962	0.992032	25.1064	0.991806	25.3292	25.1739	0.993869	25.0135	0.987539
P62633	Cellular nucleic acid-binding protein	CNBP	3	3	20.9	19.463	9.3927	5	24.2289	23.9923	0.989362	22.9367	0.946667	24.2556	24.0677	0.992253	22.8347	0.941418
P62701	40S ribosomal protein S4, X isoform	RPS4X	22	16	69.2	29.597	305.56	218	29.0436	29.0702	0.999876	28.8601	0.993684	29.1404	28.9137	0.992219	28.9198	0.99243
P67775	Serine/threonine-protein phosphatase 2A catalytic subunit alpha isoform;Serine/threonine-protein phosphatase 2A catalytic subunit beta isoform	PPP2CA	6	5	30.7	35.594	214.2	43	26.5889	26.3588	0.990683	26.2784	0.988322	26.5264	26.61	1.00315	26.0897	0.983537
P62750	60S ribosomal protein L23a	RPL23A	11	11	55.8	17.695	73.384	61	27.0464	27.2538	1.00712	27.3081	1.00968	27.2868	26.8813	0.985138	27.4402	1.00562
P62753	40S ribosomal protein S6	RPS6	13	13	34.1	28.68	123.07	97	27.6803	27.8525	1.00175	27.6084	0.997402	27.8252	27.5016	0.98837	27.8143	0.999606
P62805	Histone H4	HIST1H4A	19	19	68.9	11.367	323.31	1361	32.8655	32.8655	1	32.8655	1	32.8655	32.8655	1	32.8655	1
P62820	Ras-related protein Rab-1A	RAB1A	8	3	58	22.677	14.121	11	22.9776	22.8456	0.995802	23.1032	1.00546	22.8944	23.1256	1.0101	22.9064	1.00053
P62826	GTP-binding nuclear protein Ran	RAN	19	19	50.5	24.423	323.31	234	29.6963	29.9622	1.00891	29.6333	0.997876	29.88	29.7276	0.994898	29.6841	0.993444
P62829	60S ribosomal protein L23	RPL23	13	13	70	14.865	269.96	127	28.4818	28.3719	0.999171	28.5327	1.00179	28.4489	28.4632	1.0005	28.4743	1.00089
P62841	40S ribosomal protein S15	RPS15	4	4	42.8	17.04	71.778	55	26.9868	26.7954	0.997183	27.1048	1.00437	26.652	27.019	1.01377	27.2159	1.02116
P62847	40S ribosomal protein S24	RPS24	7	7	41.4	15.423	79.626	77	27.5419	27.4298	0.996681	27.2469	0.989287	27.5567	27.52	0.998669	27.1419	0.984947
P62851	40S ribosomal protein S25	RPS25	8	8	43.2	13.742	52.688	49	28.4399	28.5003	0.998712	28.2346	0.99278	28.5637	28.2385	0.988617	28.3726	0.993312
P62854	40S ribosomal protein S26;Putative 40S ribosomal protein S26-like 1	RPS26	3	3	31.3	13.015	54.197	119	27.37	27.1261	0.991869	27.039	0.987905	27.2623	27.334	1.00263	26.9388	0.988136
P62857	40S ribosomal protein S28	RPS28	6	6	56.5	7.8409	204.29	71	27.2788	27.0124	0.994741	27.3121	1.00122	27.2811	27.2093	0.997368	27.1128	0.993832
P62861	40S ribosomal protein S30	FAU	4	4	20.3	6.6478	16.675	30	26.9658	26.9563	0.999273	26.9713	1.0002	27.0952	26.8206	0.989867	26.9775	0.995657
P62873	Guanine nucleotide-binding protein G(I)/G(S)/G(T) subunit beta-1	GNB1	11	6	42.4	37.377	264.11	67	26.9372	26.8007	0.996563	26.8564	0.997	26.7492	27.0578	1.01154	26.7873	1.00142
P62879	Guanine nucleotide-binding protein G(I)/G(S)/G(T) subunit beta-2;Guanine nucleotide-binding protein subunit beta-4	GNB2	9	4	31.8	37.331	96.226	18	24.5469	24.4841	0.998773	24.4755	0.997089	24.4709	24.5409	1.00286	24.4947	1.00097
P62888	60S ribosomal protein L30	RPL30	6	6	43.5	12.784	136.86	72	27.974	27.8639	0.994379	27.7746	0.992874	28.0959	27.7887	0.989064	27.7279	0.986901
P62891	60S ribosomal protein L39;Putative 60S ribosomal protein L39-like 5	RPL39	1	1	19.6	6.4066	2.7209	2	18.991	19.7916	1.03243	19.188	1.01037	19.5112	19.3421	0.991333	19.1173	0.979812
P62899	60S ribosomal protein L31	RPL31	5	5	38.4	14.463	42.715	101	27.8765	27.6263	0.992512	27.5323	0.987655	27.803	27.8563	1.00192	27.3756	0.984628
P62906	60S ribosomal protein L10a	RPL10A	12	12	46.1	24.831	167.83	163	29.1855	29.2995	1.00295	29.264	1.00269	29.3113	29.0056	0.989571	29.4321	1.00412
P62910	60S ribosomal protein L32	RPL32	9	9	48.9	15.86	49.954	62	26.7718	26.9583	1.00374	26.6262	0.994559	27.0376	26.5107	0.980512	26.808	0.991508
P62913	60S ribosomal protein L11	RPL11	6	6	25.3	20.252	59.531	59	27.4635	27.5008	1.00144	27.6195	1.00568	27.5203	27.4314	0.996772	27.6321	1.00406
P62917	60S ribosomal protein L8	RPL8	22	22	64.6	28.024	231.06	157	27.6801	27.7117	1.00315	27.6862	1.00022	27.6545	27.7732	1.00429	27.6503	0.999851
P62937	Peptidyl-prolyl cis-trans isomerase A;Peptidyl-prolyl cis-trans isomerase A, N-terminally processed	PPIA	14	14	75.8	18.012	323.31	724	31.4036	31.37	0.998929	31.5468	1.00456	31.3323	31.4342	1.00325	31.5538	1.00707
P62942	Peptidyl-prolyl cis-trans isomerase FKBP1A	FKBP1A	2	2	25	11.951	52.982	24	23.2067	23.5133	1.00688	23.2692	1.00269	23.3684	23.1027	0.988631	23.5182	1.00641
P62979	Ubiquitin-40S ribosomal protein S27a;Ubiquitin;40S ribosomal protein S27a	RPS27A	6	6	41.7	17.965	272.91	87	27.2875	27.4721	1.00266	27.2881	1.00002	27.3343	27.2141	0.995603	27.4993	1.00604
P62993	Growth factor receptor-bound protein 2	GRB2	6	6	29.5	25.206	31.63	21	23.7823	23.9393	1.00515	23.6954	0.996346	23.817	23.6856	0.994482	23.9144	1.00409
P62995	Transformer-2 protein homolog beta	TRA2B	11	11	38.5	33.665	209.36	55	25.6809	25.7815	1.00403	25.8233	1.00554	25.7085	25.9106	1.00786	25.6665	0.998366
P63000	Ras-related C3 botulinum toxin substrate 1;Ras-related C3 botulinum toxin substrate 3	RAC1	7	7	29.7	21.45	79.527	53	26.4588	26.5326	1.00065	26.4229	0.998642	26.5545	26.3734	0.993179	26.4864	0.997433
P63010	AP-2 complex subunit beta	AP2B1	12	4	14.8	104.55	142.49	36	25.0047	24.9244	0.996341	24.9189	0.996566	25.1027	25.0286	0.997048	24.7167	0.984623
P63027	Vesicle-associated membrane protein 2	VAMP2	4	3	60.3	12.663	198.78	21	25.5407	25.3642	0.993613	25.3982	0.994421	25.3306	25.551	1.0087	25.4216	1.00359
P63092	Guanine nucleotide-binding protein G(s) subunit alpha isoforms short;Guanine nucleotide-binding protein G(s) subunit alpha isoforms XLas	GNAS	12	11	36.5	45.664	205.51	72	27.1839	27.241	1.0014	27.3519	1.00618	27.1269	27.3379	1.00778	27.3119	1.00682
P63104	14-3-3 protein zeta/delta	YWHAZ	20	14	73.5	27.745	323.31	166	28.7142	28.6311	0.996185	28.6058	0.996225	28.6451	28.7014	1.00197	28.6045	0.99858
P63151	Serine/threonine-protein phosphatase 2A 55 kDa regulatory subunit B alpha isoform	PPP2R2A	5	5	11.6	51.691	23.933	15	23.1429	22.8854	0.990443	22.9748	0.992735	22.9748	23.0512	1.00332	22.9771	1.0001
P63165	Small ubiquitin-related modifier 1;Small ubiquitin-related modifier	SUMO1	3	3	26.7	11.557	6.0543	10	24.3044	24.3566	0.999822	24.1061	0.991841	24.3961	24.0667	0.986501	24.3043	0.996238
P63167	Dynein light chain 1, cytoplasmic	DYNLL1	4	2	46.1	10.366	49.786	55	26.0409	26.1654	1.00321	26.102	1.00235	26.2187	25.9738	0.990658	26.1158	0.996074
P63172	Dynein light chain Tctex-type 1	DYNLT1	3	3	49.6	12.452	146.33	16	23.7739	23.8873	1.00366	23.8374	1.00267	23.9331	23.8193	0.995245	23.7461	0.992185
P63173	60S ribosomal protein L38	RPL38	8	8	57.1	8.2178	65.981	62	27.7283	28.0132	1.01687	28.3113	1.02103	27.9651	27.9387	0.999057	28.149	1.00657
P63208	S-phase kinase-associated protein 1	SKP1	9	9	47.9	18.658	176.5	39	26.3656	26.3065	0.996067	26.1523	0.991909	26.2963	26.268	0.998923	26.2601	0.998622
P63220	40S ribosomal protein S21	RPS21	7	7	62.7	9.1113	110.25	80	26.5758	26.4624	0.996763	26.5248	0.99808	26.5381	26.6431	1.00396	26.3818	0.994112
P63241	Eukaryotic translation initiation factor 5A-1;Eukaryotic translation initiation factor 5A-1-like;Eukaryotic translation initiation factor 5A-2	EIF5A	11	11	72.7	16.832	241.75	188	28.9468	28.9183	0.999034	28.8524	0.996739	28.9497	28.9043	0.998429	28.8635	0.997021
P63244	Guanine nucleotide-binding protein subunit beta-2-like 1;Guanine nucleotide-binding protein subunit beta-2-like 1, N-terminally processed	GNB2L1	19	19	76	35.076	323.31	211	29.2709	29.2079	0.997031	28.9819	0.990126	29.3077	29.1265	0.993816	29.0265	0.990403
P63261	Actin, cytoplasmic 2;Actin, cytoplasmic 2, N-terminally processed	ACTG1	32	1	83.2	41.792	323.31	3232	32.2407	32.0519	0.996989	32.016	0.993031	32.1847	32.1847	1	31.9391	0.992369
P63279	SUMO-conjugating enzyme UBC9	UBE2I	7	7	40.5	18.007	40.081	50	26.8894	27.1207	1.00274	26.7935	0.996435	27.1695	26.5845	0.978467	27.0496	0.995585
P63313	Thymosin beta-10	TMSB10	3	1	63.6	5.0256	31.946	26	26.5003	26.589	0.994984	26.1847	0.988092	26.9609	26.1048	0.968247	26.2082	0.972083
P67809	Nuclease-sensitive element-binding protein 1	YBX1	10	6	50	35.924	323.31	96	27.4546	27.3336	0.995716	27.3721	0.996994	27.3801	27.3431	0.998649	27.4371	1.00208
P67812	Signal peptidase complex catalytic subunit SEC11A	SEC11A	4	4	23.5	20.625	35.741	28	25.2675	25.1537	0.996364	25.197	0.997211	25.2193	25.403	1.00728	24.9959	0.991139
P67870	Casein kinase II subunit beta	CSNK2B	5	5	31.2	24.942	134.24	39	25.5981	25.4521	0.993027	25.4789	0.995343	25.6455	25.5257	0.995329	25.3578	0.988782
P68133	Actin, alpha skeletal muscle;Actin, alpha cardiac muscle 1;Actin, aortic smooth muscle;Actin, gamma-enteric smooth muscle	ACTA1	19	3	46.7	42.051	30.971	134	29.7321	29.4409	0.985991	28.201	0.948505	29.665	29.3566	0.989606	28.3524	0.955755
P68036	Ubiquitin-conjugating enzyme E2 L3	UBE2L3	4	4	41.6	17.861	62.588	45	26.9028	26.7663	0.996062	26.6988	0.992417	26.8228	26.9492	1.00471	26.596	0.991544
P68104	Elongation factor 1-alpha 1;Putative elongation factor 1-alpha-like 3	EEF1A1	27	15	57.6	50.14	323.31	1040	31.4488	31.4112	0.998803	31.5034	1.00174	31.4883	31.4204	0.997844	31.4547	0.998933
P68363	Tubulin alpha-1B chain;Tubulin alpha-4A chain	TUBA1B	28	2	62.7	50.151	323.31	1986	32.0277	31.8231	0.995844	31.7942	0.992709	31.9202	31.8624	0.998189	31.8624	0.998189
P68371	Tubulin beta-4B chain	TUBB4B	29	1	67.6	49.83	323.31	1635	31.5802	31.6157	1.00112	31.4288	0.995207	31.573	31.5561	0.999465	31.4956	0.997549
P68400	Casein kinase II subunit alpha;Casein kinase II subunit alpha 3	CSNK2A1	8	8	27.4	45.143	130.75	49	26.8225	26.6928	0.995657	26.8672	1.00166	26.7894	26.7866	0.999897	26.8065	1.00064
P68402	Platelet-activating factor acetylhydrolase IB subunit beta	PAFAH1B2	2	2	12.2	25.569	42.781	6	23.2435	23.0798	0.996035	23.2044	0.998319	23.1051	23.3172	1.00918	23.1054	1.00001
P68431	Histone H3.1;Histone H3.2;Histone H3.1t;Histone H3.3;Histone H3.3C	HIST1H3A	9	9	35.3	15.404	48.822	193	30.1902	30.7403	1.01643	30.6051	1.01374	30.4993	30.2883	0.993083	30.7481	1.00816
Q5JPE7	Nodal modulator 2;Nodal modulator 1;Nodal modulator 3	NOMO2	7	7	8.1	139.44	73.607	13	22.9748	22.9567	0.995745	22.8318	0.993777	22.8846	23.1018	1.00949	22.7768	0.995292
P78316	Nucleolar protein 14	NOP14	2	2	3.7	97.667	29.769	10	24.3162	24.3795	1.00029	24.5415	1.00927	24.3308	24.221	0.995487	24.6855	1.01458
P78318	Immunoglobulin-binding protein 1	IGBP1	2	2	10.3	39.221	58.581	4	19.054	20.0383	1.03062	19.2406	1.00979	19.4479	19.1238	0.983337	19.7611	1.01611
P78344	Eukaryotic translation initiation factor 4 gamma 2	EIF4G2	7	7	9.3	102.36	69.125	20	24.7256	24.8654	1.00572	24.994	1.01086	24.8029	24.6377	0.993339	25.1444	1.01377
P78347	General transcription factor II-I	GTF2I	28	28	36.2	112.42	254.73	112	27.5752	27.4856	0.994511	27.4888	0.996868	27.571	27.4625	0.996066	27.5162	0.998014
P78371	T-complex protein 1 subunit beta	CCT2	34	34	65.8	57.488	323.31	488	29.9128	29.8059	0.995824	29.8112	0.996601	29.8366	29.9577	1.00406	29.7355	0.996612
P78395	Melanoma antigen preferentially expressed in tumors	PRAME	4	4	12.2	57.889	41.959	7	22.6244	22.1693	0.984481	22.3243	0.986736	22.6116	22.7754	1.00724	21.7309	0.96105
P78406	mRNA export factor	RAE1	9	9	29.3	40.968	113.97	40	26.1908	26.3858	1.0046	26.0232	0.9936	26.3327	26.1079	0.991461	26.1592	0.993411
P78417	Glutathione S-transferase omega-1	GSTO1	5	5	21.2	27.566	16.581	11	23.2418	23.5585	1.00894	23.3443	1.00441	23.3844	23.2462	0.994091	23.5142	1.00555
P78527	DNA-dependent protein kinase catalytic subunit	PRKDC	78	78	20.7	469.08	323.31	377	29.0574	29.1226	1.00095	29.1826	1.00431	29.0729	29.1073	1.00118	29.1823	1.00376
P78559	Microtubule-associated protein 1A;MAP1A heavy chain;MAP1 light chain LC2	MAP1A	14	12	7.5	305.48	214.3	39	24.8724	24.9093	1.00269	24.9351	1.00252	24.8834	24.843	0.998376	24.9905	1.00431
P79522	Proline-rich protein 3	PRR3	1	1	9	20.64	9.8772	4	21.3111	20.7148	0.969897	20.0992	0.943134	20.8995	21.1025	1.00971	20.1231	0.962848
P80723	Brain acid soluble protein 1	BASP1	5	5	48	22.693	140.11	41	24.2814	24.9862	1.0165	24.6781	1.01634	24.7309	24.0959	0.974324	25.1189	1.01569
Q9BWW4	Single-stranded DNA-binding protein 3;Single-stranded DNA-binding protein 2;Single-stranded DNA-binding protein 4	SSBP3	1	1	2.6	40.421	7.8722	3	22.4265	22.547	1.00246	22.4007	0.99885	22.6133	22.3147	0.986797	22.4461	0.992606
P82650	28S ribosomal protein S22, mitochondrial	MRPS22	2	2	6.9	41.28	14.413	5	22.4697	22.1235	0.979916	21.8393	0.971946	22.367	22.4806	1.00508	21.5848	0.96503
P82930	28S ribosomal protein S34, mitochondrial	MRPS34	1	1	8.7	25.65	16.317	3	23.2675	22.5774	0.968714	22.725	0.976683	23.0655	23.2487	1.00795	22.2557	0.964894
P82933	28S ribosomal protein S9, mitochondrial	MRPS9	4	4	15.2	45.834	23.722	8	22.5783	22.0925	0.979858	21.9152	0.970633	22.4561	22.5934	1.00611	21.5364	0.959043
P82979	SAP domain-containing ribonucleoprotein	SARNP	8	8	38.1	23.671	88.39	26	24.7114	25.0341	1.01153	25.109	1.01609	24.909	24.721	0.992454	25.2245	1.01267
P83731	60S ribosomal protein L24	RPL24	5	5	31.2	17.779	44.162	54	27.5968	27.6295	0.998562	27.2802	0.988529	27.678	27.3796	0.989219	27.4489	0.991721
Q969Q0	60S ribosomal protein L36a-like;60S ribosomal protein L36a	RPL36AL	6	6	41.5	12.469	40.845	19	24.2243	24.4493	1.00696	24.3481	1.00511	24.3601	24.2154	0.994061	24.4462	1.00354
P83916	Chromobox protein homolog 1	CBX1	5	4	40.5	21.418	105.4	38	26.8244	26.6157	0.993203	26.7152	0.995928	26.7898	26.7667	0.999138	26.5987	0.992865
P84022	Mothers against decapentaplegic homolog 3;Mothers against decapentaplegic homolog 2;Mothers against decapentaplegic homolog 9	SMAD3	3	2	8.5	48.08	14.869	6	22.9635	22.8006	0.997201	22.9893	1.00112	22.9063	23.115	1.00911	22.7321	0.992395
P84085	ADP-ribosylation factor 5	ARF5	6	2	46.1	20.529	6.3768	5	19.3831	19.2705	0.997667	19.2394	0.992588	19.3256	19.3916	1.00342	19.1758	0.992247
P84090	Enhancer of rudimentary homolog	ERH	5	5	39.4	12.259	142.68	51	26.0608	26.4013	1.0062	26.0634	1.0001	26.3767	25.8799	0.981168	26.2689	0.995914
P84098	60S ribosomal protein L19	RPL19	8	8	26	23.466	94.679	65	26.1756	26.2796	1.00313	26.1123	0.997583	26.2761	26.048	0.99132	26.2435	0.998762
P84103	Serine/arginine-rich splicing factor 3	SRSF3	8	7	43.9	19.329	158.39	153	27.5683	27.4838	0.998527	27.6846	1.00422	27.4462	27.7146	1.00978	27.5758	1.00472
P84157	Matrix-remodeling-associated protein 7	MXRA7	3	3	27	21.466	24.273	6	19.7745	20.2264	1.01918	20.1663	1.01981	20.0696	20.4448	1.01869	19.6528	0.979231
P85037	Forkhead box protein K1	FOXK1	3	3	5.6	75.456	9.9213	6	20.6934	20.6059	0.999526	20.6255	0.996719	20.573	20.4823	0.995591	20.8695	1.01441
P86791	Vacuolar fusion protein CCZ1 homolog;Vacuolar fusion protein CCZ1 homolog B	CCZ1	3	3	6.4	55.866	9.8444	5	19.9855	20.1025	1.00994	20.1078	1.00612	19.8572	20.3014	1.02237	20.0372	1.00907
P98175	RNA-binding protein 10	RBM10	6	6	11.6	103.53	323.31	14	23.4287	23.5695	1.0027	23.5636	1.00576	23.4834	23.4011	0.996497	23.6773	1.00826
P98179	RNA-binding protein 3	RBM3	2	2	21	17.17	38.082	17	21.7633	22.284	1.00538	21.9342	1.00785	21.9328	21.8808	0.997629	22.1678	1.01071
P99999	Cytochrome c	CYCS	7	7	46.7	11.749	34.692	35	25.9841	26.334	1.00983	26.3386	1.01364	26.1148	26.1788	1.00245	26.3632	1.00951
Q00059	Transcription factor A, mitochondrial	TFAM	7	7	26.8	29.096	33.753	23	23.8098	23.7516	0.991461	23.2629	0.977029	23.9189	23.6508	0.988793	23.2546	0.97223
Q00169	Phosphatidylinositol transfer protein alpha isoform	PITPNA	3	3	11.9	31.806	10.375	16	22.2427	22.6014	1.0144	22.7129	1.02114	22.4518	22.3209	0.99417	22.7842	1.01481
Q00325-2	Phosphate carrier protein, mitochondrial	SLC25A3	12	12	31.3	39.958	121.65	65	27.1901	26.8874	0.990841	26.7274	0.982985	27.0384	27.1277	1.0033	26.6389	0.985225
Q00341	Vigilin	HDLBP	15	15	16.1	141.45	131.66	37	25.4177	25.217	0.988875	25.4266	1.00035	25.3605	25.4839	1.00487	25.2169	0.994338
Q00534	Cyclin-dependent kinase 6	CDK6	11	10	34.4	36.938	102.2	44	25.9037	25.9399	1.00117	25.9677	1.00247	25.9643	25.7024	0.989913	26.1447	1.00695
Q00535	Cyclin-dependent-like kinase 5	CDK5	6	5	24.7	33.304	22.885	14	23.7096	23.824	1.00576	23.7966	1.00367	23.7085	23.691	0.999259	23.9307	1.00937
Q00610	Clathrin heavy chain 1	CLTC	64	64	42.7	191.61	323.31	510	30.1816	30.1821	1.00043	30.1121	0.997697	30.1878	30.0949	0.99692	30.1931	1.00017
Q00688	Peptidyl-prolyl cis-trans isomerase FKBP3	FKBP3	10	10	44.2	25.177	88.757	48	26.4261	26.7426	1.008	26.618	1.00726	26.6452	26.4785	0.993744	26.663	1.00067
Q00796	Sorbitol dehydrogenase	SORD	10	10	37.3	38.324	158.51	46	25.9771	25.9046	0.996428	25.944	0.998727	25.9159	26.0242	1.00418	25.8857	0.998835
Q00839	Heterogeneous nuclear ribonucleoprotein U	HNRNPU	42	42	42.5	90.583	323.31	583	30.6967	30.7437	1.00263	30.8146	1.00384	30.6266	30.7104	1.00274	30.9181	1.00952
Q01082	Spectrin beta chain, non-erythrocytic 1	SPTBN1	45	43	26.6	274.61	323.31	128	27.0339	27.1297	1.00166	27.123	1.00329	27.0515	26.9797	0.997345	27.2554	1.00754
Q01085	Nucleolysin TIAR	TIAL1	3	1	8	41.59	8.495	13	23.8345	23.8436	1.00248	24.2861	1.01895	23.8389	23.8523	1.00056	24.2729	1.01821
Q01094	Transcription factor E2F1	E2F1	1	1	5.7	46.919	36.959	2	18.2368	18.8531	1.03455	18.5184	1.01544	18.2025	18.8828	1.03737	18.523	1.01761
Q01105	Protein SET;Protein SETSIP	SET	11	11	37.9	33.488	232.83	133	28.9695	28.8673	0.994034	28.8463	0.99575	28.9479	28.9478	0.999999	28.7874	0.994457
Q01130	Serine/arginine-rich splicing factor 2	SRSF2	5	3	21.7	25.476	170.74	57	26.3499	26.4448	1.00233	26.0959	0.990363	26.3299	26.2566	0.997216	26.3041	0.999021
Q01433	AMP deaminase 2	AMPD2	2	2	2.8	100.69	4.9346	4	21.6504	21.3257	0.988417	21.5217	0.994054	21.6418	21.2831	0.983426	21.5727	0.996807
Q01518	Adenylyl cyclase-associated protein 1	CAP1	13	13	39.2	51.901	169.49	95	26.8227	26.8216	0.998496	26.7526	0.997388	26.8557	26.8547	0.999964	26.6864	0.993696
Q01581	Hydroxymethylglutaryl-CoA synthase, cytoplasmic	HMGCS1	5	5	14.8	57.293	73.492	14	24.1477	24.1307	0.999448	24.4017	1.01052	24.2442	24.0534	0.992127	24.3824	1.0057
Q01658	Protein Dr1	DR1	3	3	13.6	19.443	20.395	13	24.9029	24.6314	0.993709	24.7693	0.994635	24.7146	24.906	1.00775	24.683	0.998724
Q01780	Exosome component 10	EXOSC10	13	13	22.1	100.83	123.56	23	24.5587	24.4448	0.995311	24.538	0.999158	24.4912	24.4414	0.997969	24.6089	1.00481
Q01813	ATP-dependent 6-phosphofructokinase, platelet type	PFKP	22	19	30	85.595	230.79	96	26.8494	26.8991	1.00298	27.0831	1.0087	26.8836	26.8791	0.999835	27.0689	1.0069
Q01826	DNA-binding protein SATB1	SATB1	6	6	11.7	85.956	107.29	22	24.5126	24.3098	0.988798	24.2206	0.988088	24.629	24.1326	0.979844	24.2814	0.985887
Q01844	RNA-binding protein EWS	EWSR1	7	7	12.3	68.477	50.576	42	26.2935	26.456	1.00096	25.9561	0.987167	26.3953	26.1235	0.989704	26.1868	0.992101
Q01968	Inositol polyphosphate 5-phosphatase OCRL-1	OCRL	1	1	1.6	104.2	12.703	4	21.1955	21.4687	1.00919	21.4106	1.01015	21.4665	21.2575	0.990265	21.3508	0.994612
Q02218	2-oxoglutarate dehydrogenase, mitochondrial	OGDH	8	8	14.5	115.93	112.41	24	23.8885	23.8176	0.998319	24.0345	1.00611	23.9177	23.8002	0.995087	24.0226	1.00439
Q02543	60S ribosomal protein L18a	RPL18A	9	9	40.9	20.762	208.82	89	27.0144	27.2199	1.00523	27.0553	1.00152	27.2492	26.8956	0.987023	27.1446	0.996161
Q02750	Dual specificity mitogen-activated protein kinase kinase 1	MAP2K1	4	2	12.7	43.439	34.929	10	22.3696	22.8255	1.01531	22.5353	1.00741	22.6292	22.47	0.992962	22.6311	1.00008
Q02790	Peptidyl-prolyl cis-trans isomerase FKBP4;Peptidyl-prolyl cis-trans isomerase FKBP4, N-terminally processed	FKBP4	23	23	53.6	51.804	323.31	218	29.0107	29.0379	1.00182	29.1258	1.00397	29.0672	29.0367	0.998951	29.0706	1.00012
Q02878	60S ribosomal protein L6	RPL6	14	14	41.3	32.728	144.09	129	27.6019	27.7571	1.00635	27.8362	1.00849	27.6272	27.5897	0.998643	27.9783	1.01271
Q02880	DNA topoisomerase 2-beta	TOP2B	28	21	20	183.26	274.52	115	27.4771	27.4363	0.997895	27.545	1.00247	27.4458	27.5447	1.0036	27.4679	1.00081
Q02952	A-kinase anchor protein 12	AKAP12	29	29	28.5	191.48	323.31	146	27.1398	27.3081	1.00558	27.4108	1.00999	27.2398	27.1846	0.997976	27.4343	1.00714
Q02978	Mitochondrial 2-oxoglutarate/malate carrier protein	SLC25A11	6	6	26.8	34.061	63.75	15	24.1324	24.0866	0.997871	24.0534	0.996724	24.0546	24.0353	0.999196	24.1825	1.00532
Q03154	Aminoacylase-1	ACY1	2	2	5.6	45.884	10.163	9	21.8272	21.4014	0.984265	21.3198	0.976754	21.5813	21.8146	1.01081	21.1526	0.980137
Q03252	Lamin-B2	LMNB2	31	26	43.1	69.948	269.67	98	26.9796	27.1904	1.00585	27.2862	1.01136	27.0825	26.999	0.996918	27.3746	1.01079
Q03701	CCAAT/enhancer-binding protein zeta	CEBPZ	8	8	9.9	120.97	66.094	19	24.1076	24.1686	1.0033	24.2677	1.00664	24.0309	24.3073	1.0115	24.2058	1.00728
Q04206	Transcription factor p65	RELA	3	3	10.5	60.218	16.854	4	20.1971	19.9043	0.98896	20.084	0.994397	20.1485	19.9844	0.991855	20.0525	0.995232
Q04323	UBX domain-containing protein 1	UBXN1	5	5	23.6	33.325	107.81	34	24.8221	24.8305	1.00097	24.8669	1.00181	24.8871	24.809	0.99686	24.8233	0.997434
Q04637	Eukaryotic translation initiation factor 4 gamma 1	EIF4G1	26	23	20.4	175.49	323.31	92	26.957	27.0216	1.00227	26.9802	1.00086	27.0493	26.9006	0.994504	27.0089	0.998509
Q04726	Transducin-like enhancer protein 3	TLE3	5	5	8.2	83.416	76.034	12	22.0328	22.2508	1.00429	22.1571	1.00564	22.2657	21.9299	0.984921	22.2452	0.999079
Q04760	Lactoylglutathione lyase	GLO1	3	3	19	20.777	13.667	11	24.1325	24.3102	1.00672	24.3219	1.00785	24.2726	24.148	0.994865	24.344	1.00294
Q04917	14-3-3 protein eta	YWHAH	16	12	63.8	28.218	313.76	48	26.8948	26.8939	0.99895	26.9204	1.00095	26.8416	27.0551	1.00795	26.8125	0.998918
Q05048	Cleavage stimulation factor subunit 1	CSTF1	5	5	20.2	48.357	31.44	15	24.0657	24.2128	1.00337	24.3035	1.00988	24.1531	23.979	0.992795	24.4499	1.01229
Q05086	Ubiquitin-protein ligase E3A	UBE3A	3	3	5	100.69	88.328	6	22.9637	22.6736	0.985623	22.19	0.966305	22.5112	22.5977	1.00384	22.7183	1.0092
Q05193	Dynamin-1	DNM1	7	2	9.4	97.407	8.2747	5	21.8273	21.2055	0.970489	20.998	0.962003	21.346	21.2427	0.995158	21.4421	1.0045
Q05519	Serine/arginine-rich splicing factor 11	SRSF11	5	5	15.3	53.542	37.589	30	26.5344	26.4341	0.998484	26.5942	1.00225	26.4719	26.6149	1.0054	26.4759	1.00015
Q05639	Elongation factor 1-alpha 2	EEF1A2	23	11	51	50.47	137.25	143	28.593	28.3132	0.991132	28.3743	0.99235	28.3744	28.6125	1.00839	28.2935	0.997149
Q05682	Caldesmon	CALD1	2	2	4.7	93.23	35.068	8	22.624	23.1436	1.01932	23.0452	1.01862	22.6846	22.711	1.00117	23.4172	1.0323
Q05D32	CTD small phosphatase-like protein 2	CTDSPL2	3	3	6.9	52.998	12.495	6	22.7753	22.8804	1.00483	23.1394	1.01599	22.7444	22.8578	1.00499	23.1927	1.01971
Q06124	Tyrosine-protein phosphatase non-receptor type 11	PTPN11	7	7	15.3	68.01	62.078	14	22.9232	23.083	1.00601	23.0405	1.00512	22.9442	22.8429	0.995586	23.2596	1.01375
Q06203	Amidophosphoribosyltransferase	PPAT	12	12	25	57.398	124.33	39	25.9173	25.9373	1.00175	25.9244	1.00028	25.9361	25.874	0.997604	25.9689	1.00126
Q06210	Glutamine--fructose-6-phosphate aminotransferase [isomerizing] 1	GFPT1	10	10	20.5	78.806	97.308	23	23.9688	24.197	1.00416	24.0487	1.00333	24.144	23.8502	0.987833	24.2203	1.00316
Q06265	Exosome complex component RRP45	EXOSC9	3	3	7.7	48.948	25.219	8	22.8878	23.0058	1.0036	23.1212	1.0102	22.9496	22.8651	0.996321	23.2001	1.01092
Q06323	Proteasome activator complex subunit 1	PSME1	8	8	28.9	28.723	66.66	37	25.6704	25.7838	1.00452	25.9548	1.01108	25.7954	25.8188	1.00091	25.7949	0.999981
Q06609	DNA repair protein RAD51 homolog 1	RAD51	3	3	12.1	36.966	17.352	6	21.6767	21.7776	1.00411	21.9663	1.01336	21.7894	21.653	0.993743	21.9782	1.00867
Q06787-8	Fragile X mental retardation protein 1	FMR1	8	6	16.4	66.245	122.19	10	20.5082	20.7509	1.01393	20.5993	1.00444	20.6626	20.6877	1.00122	20.508	0.992516
Q06830	Peroxiredoxin-1	PRDX1	24	20	76.9	22.11	323.31	418	30.4085	30.5864	1.00609	30.5745	1.00546	30.4338	30.4799	1.00151	30.6557	1.00729
Q07020	60S ribosomal protein L18	RPL18	9	9	45.7	21.634	272.2	148	28.2137	28.0277	0.994678	27.9577	0.990928	28.1485	28.1195	0.99897	27.9311	0.992274
Q07021	Complement component 1 Q subcomponent-binding protein, mitochondrial	C1QBP	10	10	34	31.362	275.54	180	29.2798	28.9774	0.992386	29.0625	0.992579	29.1241	29.2918	1.00576	28.9037	0.992432
Q07065	Cytoskeleton-associated protein 4	CKAP4	26	26	50.5	66.022	323.31	99	26.9523	27.1665	1.00784	27.2761	1.01202	26.9917	27.1773	1.00688	27.2258	1.00867
Q07666	KH domain-containing, RNA-binding, signal transduction-associated protein 1	KHDRBS1	12	12	31.2	48.227	95.05	100	27.3841	27.3912	0.998322	27.1956	0.993116	27.4815	27.2488	0.991534	27.2406	0.991237
Q07812	Apoptosis regulator BAX	BAX	2	2	14.1	21.184	19.358	6	21.9178	21.618	0.972489	21.518	0.981761	21.8954	22.043	1.00674	21.1156	0.964385
Q07866	Kinesin light chain 1	KLC1	4	1	8.7	65.309	13.818	3	22.036	21.5698	0.97622	21.8002	0.989298	21.8262	21.9824	1.00716	21.5975	0.989522
Q07955	Serine/arginine-rich splicing factor 1	SRSF1	20	18	61.7	27.744	323.31	243	28.7703	28.9575	1.00678	29.056	1.00993	28.8398	28.871	1.00108	29.0731	1.00809
Q07960	Rho GTPase-activating protein 1	ARHGAP1	1	1	5.5	50.435	28.126	6	22.3737	21.9595	0.982595	22.0511	0.985583	22.0091	22.431	1.01917	21.9442	0.997051
Q08209	Serine/threonine-protein phosphatase 2B catalytic subunit alpha isoform;Serine/threonine-protein phosphatase 2B catalytic subunit beta isoform	PPP3CA	4	4	11.1	58.687	85.653	12	22.0351	21.8948	0.997578	21.8115	0.98985	21.9647	22.1833	1.00995	21.5935	0.983097
Q08211	ATP-dependent RNA helicase A	DHX9	49	49	44.6	140.96	323.31	491	29.6349	29.6406	1.00055	29.7371	1.00345	29.6343	29.6322	0.99993	29.7461	1.00377
Q08257	Quinone oxidoreductase	CRYZ	8	8	35.6	35.206	54.967	26	24.3278	24.4479	1.00482	24.5397	1.00871	24.3898	24.4401	1.00207	24.4857	1.00393
Q08378	Golgin subfamily A member 3	GOLGA3	5	5	5.4	167.35	83.29	8	23.6127	24.059	1.00792	23.9503	1.0143	23.9823	23.1925	0.967065	24.4472	1.01939
Q08752	Peptidyl-prolyl cis-trans isomerase D	PPID	4	4	14.3	40.763	18.699	11	23.7095	23.9251	1.00732	23.9178	1.00879	23.8341	24.035	1.00843	23.6834	0.993679
Q08945	FACT complex subunit SSRP1	SSRP1	25	25	35.7	81.074	323.31	274	29.0478	29.13	1.00135	29.1108	1.00217	29.0688	29.1281	1.00204	29.0917	1.00079
Q08AM6	Protein VAC14 homolog	VAC14	2	2	4.2	87.972	18.417	3	22.9647	22.6817	0.988041	22.5447	0.981711	22.7465	22.7365	0.999559	22.7082	0.998315
Q08J23	tRNA (cytosine(34)-C(5))-methyltransferase	NSUN2	17	17	30.5	86.47	323.31	70	26.7986	26.7757	1.00097	26.909	1.00412	26.7078	26.9298	1.00831	26.8457	1.00516
Q09028	Histone-binding protein RBBP4	RBBP4	12	5	27.8	47.655	194.7	119	28.5565	28.4809	0.997178	28.3854	0.99401	28.5463	28.4713	0.997373	28.4051	0.995054
Q09161	Nuclear cap-binding protein subunit 1	NCBP1	8	8	13.3	91.838	111.42	54	26.5828	26.5427	0.999377	26.6391	1.00212	26.5583	26.6677	1.00412	26.5386	0.999258
Q09666	Neuroblast differentiation-associated protein AHNAK	AHNAK	14	14	9.2	629.09	94.866	27	24.9222	24.8625	0.998121	25.0521	1.00521	24.8855	24.9331	1.00191	25.0183	1.00534
Q10567	AP-1 complex subunit beta-1	AP1B1	10	2	11	104.64	4.8499	4	22.7557	22.8107	1.00127	22.853	1.00428	22.8426	22.5932	0.989083	22.9836	1.00617
Q10570	Cleavage and polyadenylation specificity factor subunit 1	CPSF1	10	10	7.8	160.88	51.587	20	24.9093	25.1586	1.0183	25.4806	1.02293	24.8871	25.115	1.00916	25.5464	1.02649
Q10713	Mitochondrial-processing peptidase subunit alpha	PMPCA	6	6	20	58.252	88.863	27	25.1959	25.0068	0.994744	25.0404	0.99383	25.098	25.2372	1.00555	24.9079	0.992426
Q12756	Kinesin-like protein KIF1A	KIF1A	13	13	10.8	191.06	112.12	37	24.8915	24.7837	0.994496	24.708	0.992629	24.8261	24.6986	0.994866	24.8586	1.00131
Q12765	Secernin-1	SCRN1	10	10	33.3	46.382	103.76	52	27.1144	26.9048	0.995551	27.1141	0.99999	27.0394	27.1156	1.00282	26.9783	0.99774
Q12769	Nuclear pore complex protein Nup160	NUP160	3	3	3.1	162.12	20.885	9	23.5937	23.295	0.992036	23.1098	0.97949	23.4078	23.6234	1.00921	22.9674	0.981186
Q12788	Transducin beta-like protein 3	TBL3	12	12	25.7	89.034	273.65	32	24.5635	24.7303	1.00431	24.798	1.00955	24.7201	24.4587	0.989426	24.9131	1.00781
Q12789	General transcription factor 3C polypeptide 1	GTF3C1	9	9	5.5	238.87	31.344	15	22.3919	22.5732	1.00663	22.4141	1.00099	22.4206	22.2731	0.993421	22.6855	1.01182
Q12792	Twinfilin-1	TWF1	2	2	8.3	40.282	1.8771	3	22.0116	22.118	0.999824	22.009	0.99988	22.2229	21.8137	0.981587	22.1021	0.994564
Q12800	Alpha-globin transcription factor CP2	TFCP2	5	5	12.9	57.255	67.592	17	23.7938	23.9657	1.00067	23.7417	0.997808	23.8795	23.9745	1.00398	23.6473	0.990278
Q12824	SWI/SNF-related matrix-associated actin-dependent regulator of chromatin subfamily B member 1	SMARCB1	3	3	14.3	44.141	107.25	10	23.9622	24.0103	0.999885	24.0172	1.0023	24.0505	23.7563	0.987767	24.183	1.00551
Q12849	G-rich sequence factor 1	GRSF1	11	11	35	53.126	165.24	45	25.5005	25.4966	0.999514	25.4801	0.999199	25.5859	25.5416	0.998266	25.3496	0.990764
Q12860	Contactin-1	CNTN1	4	4	4.1	113.32	9.7967	6	23.3468	23.0421	0.990125	23.1801	0.992857	23.1477	23.4186	1.0117	23.0027	0.993733
Q12874	Splicing factor 3A subunit 3	SF3A3	14	14	30.5	58.848	318.96	64	26.4448	26.3692	0.998342	26.4804	1.00135	26.3791	26.4663	1.00331	26.4491	1.00265
Q12888	Tumor suppressor p53-binding protein 1	TP53BP1	9	9	9.5	213.57	107.38	21	24.0772	24.003	0.997569	24.2198	1.00592	23.8872	23.988	1.00422	24.4248	1.0225
Q12904	Aminoacyl tRNA synthase complex-interacting multifunctional protein 1;Endothelial monocyte-activating polypeptide 2	AIMP1	6	6	26.3	34.352	57.728	28	25.2726	25.402	1.00363	25.4431	1.00675	25.5037	25.2639	0.990597	25.3502	0.993984
Q12905	Interleukin enhancer-binding factor 2	ILF2	21	21	67.4	43.062	323.31	219	28.9735	29.0324	1.00281	29.3075	1.01153	29.1276	29.0686	0.997973	29.1172	0.999642
Q12906-7	Interleukin enhancer-binding factor 3	ILF3	34	29	40.6	95.807	323.31	204	28.1602	28.2226	1.0027	28.2167	1.00201	28.1664	28.1864	1.00071	28.2467	1.00285
Q12907	Vesicular integral-membrane protein VIP36	LMAN2	9	9	27.5	40.228	38.514	22	25.7935	25.854	0.996014	25.9184	1.00484	25.7729	25.92	1.00571	25.8731	1.00389
Q12931	Heat shock protein 75 kDa, mitochondrial	TRAP1	20	20	33	80.109	323.31	136	27.9738	27.8713	0.995744	27.9645	0.999665	27.8891	27.9357	1.00167	27.9848	1.00343
Q12959	Disks large homolog 1	DLG1	2	2	3.5	100.45	51.649	7	22.542	22.7379	1.00768	22.946	1.01792	22.6667	22.5835	0.996329	22.9756	1.01363
Q12972	Nuclear inhibitor of protein phosphatase 1;Activator of RNA decay	PPP1R8	6	6	29.1	38.478	123	23	25.0591	25.0631	0.999058	24.8866	0.993116	24.9855	24.8519	0.994653	25.1712	1.00743
Q12974	Protein tyrosine phosphatase type IVA 2	PTP4A2	2	1	19.8	19.127	16.783	3	21.5927	21.5494	0.997628	21.5991	1.0003	21.6452	21.3861	0.988031	21.7098	1.00299
Q12996	Cleavage stimulation factor subunit 3	CSTF3	6	6	13.5	82.921	29.662	19	24.8903	24.9486	1.00249	24.956	1.00264	24.9731	25.1072	1.00537	24.7145	0.989642
Q13011	Delta(3,5)-Delta(2,4)-dienoyl-CoA isomerase, mitochondrial	ECH1	3	3	11	35.816	42.048	12	24.8216	24.7102	0.994261	24.4156	0.983643	24.5994	24.7716	1.007	24.5763	0.999061
Q13015	Protein AF1q	MLLT11	2	2	43.3	10.061	28.119	10	24.4568	24.0255	0.983935	23.4248	0.957803	24.2538	24.4352	1.00748	23.218	0.957293
Q13043	Serine/threonine-protein kinase 4;Serine/threonine-protein kinase 4 37kDa subunit;Serine/threonine-protein kinase 4 18kDa subunit	STK4	2	2	6	55.63	14.572	6	22.1493	21.6814	0.9843	21.773	0.983009	22.2484	21.8191	0.980703	21.5361	0.967983
Q13057	Bifunctional coenzyme A synthase;Phosphopantetheine adenylyltransferase;Dephospho-CoA kinase	COASY	2	2	6.9	62.328	30.281	5	23.0541	22.7766	0.990732	22.7673	0.987561	22.7469	23.167	1.01847	22.6841	0.997241
Q13084	39S ribosomal protein L28, mitochondrial	MRPL28	3	3	16.4	30.156	5.2701	4	18.6757	18.3792	0.981332	18.1244	0.970482	18.3666	18.7345	1.02003	18.0781	0.98429
Q13085	Acetyl-CoA carboxylase 1;Biotin carboxylase	ACACA	16	16	10.1	265.55	140.69	28	24.771	24.6624	0.99547	24.7235	0.998082	24.7492	24.6967	0.997879	24.711	0.998454
Q13098	COP9 signalosome complex subunit 1	GPS1	7	7	13.6	55.536	99.435	21	23.8258	23.9302	1.00159	23.7055	0.994951	23.9736	23.6747	0.987532	23.8132	0.993309
Q13111	Chromatin assembly factor 1 subunit A	CHAF1A	1	1	2.3	106.91	6.5639	6	21.8857	21.3407	0.976368	21.0204	0.960463	21.8058	21.8382	1.00149	20.6027	0.944825
Q13112	Chromatin assembly factor 1 subunit B	CHAF1B	3	3	6.8	61.492	17.127	8	23.2447	22.9291	0.989222	22.9155	0.985838	23.1302	23.1939	1.00276	22.7652	0.984221
Q13123	Protein Red	IK	6	6	8.8	65.601	53.395	17	23.0343	23.3181	1.01144	23.3845	1.0152	23.0114	23.0727	1.00266	23.6528	1.02787
Q13126	S-methyl-5-thioadenosine phosphorylase	MTAP	4	4	21.2	31.236	17.204	11	24.8122	24.6678	0.995946	24.7725	0.998401	24.7215	24.8351	1.00459	24.6959	0.998962
Q13131	5-AMP-activated protein kinase catalytic subunit alpha-1	PRKAA1	2	2	4.8	64.009	17.429	4	22.3329	22.0101	0.993623	22.2786	0.997566	22.113	22.2957	1.00826	22.213	1.00452
Q13136	Liprin-alpha-1;Liprin-alpha-3;Liprin-alpha-2;Liprin-alpha-4	PPFIA1	2	2	2.1	135.78	4.7968	3	20.5737	20.1673	0.996479	20.4057	0.991834	20.2865	20.659	1.01836	20.2013	0.995799
Q13144	Translation initiation factor eIF-2B subunit epsilon	EIF2B5	4	4	9.4	80.379	100.23	20	24.222	23.9917	0.991893	24.0338	0.992232	24.0166	24.1918	1.00729	24.0391	1.00093
Q13148	TAR DNA-binding protein 43	TARDBP	5	5	24.6	44.739	175.14	39	26.1941	26.2145	1.00067	26.0186	0.993301	26.1973	26.2294	1.00122	26.0005	0.992485
Q13151	Heterogeneous nuclear ribonucleoprotein A0	HNRNPA0	15	15	50.8	30.84	323.31	201	29.2471	29.1345	0.996641	29.2166	0.998959	29.246	29.2329	0.999553	29.1192	0.995666
Q13155	Aminoacyl tRNA synthase complex-interacting multifunctional protein 2	AIMP2	5	5	22.2	35.348	145.43	23	25.7239	25.7677	1.00124	25.6744	0.998077	25.7397	25.7543	1.00057	25.6721	0.997375
Q13162	Peroxiredoxin-4	PRDX4	8	5	30.3	30.54	120.36	31	23.0739	23.3531	1.00671	23.1834	1.00474	23.4035	23.2888	0.995098	22.9182	0.979262
Q13177	Serine/threonine-protein kinase PAK 2;PAK-2p27;PAK-2p34	PAK2	16	11	44.3	58.042	289.62	110	27.1264	27.1914	1.00208	27.2919	1.0061	27.1784	27.1879	1.00035	27.2434	1.00239
Q13185	Chromobox protein homolog 3	CBX3	10	8	63.4	20.811	159.75	127	28.1952	28.2254	0.998932	27.8835	0.988946	28.2494	28.0267	0.992114	28.0281	0.992164
Q13190	Syntaxin-5	STX5	2	2	9.6	39.672	19.234	5	19.6064	19.9786	1.01639	19.8817	1.01404	19.664	19.8351	1.0087	19.9677	1.01544
Q13200	26S proteasome non-ATPase regulatory subunit 2	PSMD2	17	17	24.3	100.2	244.71	108	26.9591	26.8842	0.998354	26.9392	0.999263	26.9295	26.9721	1.00158	26.8808	0.998194
Q13242	Serine/arginine-rich splicing factor 9	SRSF9	8	7	35.3	25.542	70.873	51	26.7832	26.6822	0.994085	26.6937	0.996658	26.7377	26.6051	0.995042	26.8165	1.00295
Q13243	Serine/arginine-rich splicing factor 5	SRSF5	5	4	25.4	31.263	38.939	13	24.1103	23.9002	0.993438	24.0046	0.995617	23.9855	24.13	1.00602	23.8997	0.996424
Q13247	Serine/arginine-rich splicing factor 6	SRSF6	10	9	26.7	39.586	67.724	57	27.1845	27.2751	1.00298	27.3637	1.00659	27.2141	27.1784	0.998689	27.4308	1.00796
Q13257	Mitotic spindle assembly checkpoint protein MAD2A	MAD2L1	3	3	20.5	23.51	19.731	17	25.2011	25.1592	0.994977	24.8974	0.98795	25.5014	25.1615	0.986674	24.5948	0.964449
Q13263	Transcription intermediary factor 1-beta	TRIM28	27	27	45.1	88.549	323.31	280	28.9322	28.9319	0.999782	29.1401	1.00719	28.9062	29.0505	1.00499	29.0474	1.00488
Q13283	Ras GTPase-activating protein-binding protein 1	G3BP1	17	15	41.2	52.164	323.31	270	28.7337	28.6332	0.996568	28.6733	0.997899	28.6446	28.7393	1.0033	28.6563	1.00041
Q13308	Inactive tyrosine-protein kinase 7	PTK7	3	3	6.2	118.39	17.61	3	20.2693	20.2967	1.00404	20.5359	1.01315	20.4734	20.2311	0.988165	20.3974	0.996288
Q13309	S-phase kinase-associated protein 2	SKP2	3	3	9	47.76	6.7886	10	23.5294	23.201	0.985933	23.2271	0.987154	23.3239	23.3863	1.00268	23.2472	0.99671
Q13310	Polyadenylate-binding protein 4	PABPC4	18	10	29.2	70.782	140.81	49	26.7652	26.8202	1.00052	26.8144	1.00184	26.825	26.6902	0.994974	26.8847	1.00223
Q13325	Interferon-induced protein with tetratricopeptide repeats 5	IFIT5	2	2	8.9	55.846	80.681	9	23.377	22.7553	0.97612	22.6065	0.96704	23.1581	23.1228	0.998476	22.458	0.96977
Q13332	Receptor-type tyrosine-protein phosphatase S	PTPRS	1	1	1	217.04	2.8457	7	22.5413	22.7225	1.00192	22.4729	0.996963	22.6764	22.3927	0.987491	22.6675	0.999608
Q13347	Eukaryotic translation initiation factor 3 subunit I	EIF3I	7	7	29.2	36.501	95.217	34	24.9645	25.1927	1.00463	24.9395	0.999	25.1176	24.8631	0.989868	25.116	0.999936
Q13363	C-terminal-binding protein 1	CTBP1	4	4	13.6	47.535	61.577	18	23.5925	23.8373	1.00792	23.9715	1.01606	23.6929	23.6198	0.996915	24.0888	1.01671
Q13394	Protein mab-21-like 1;Protein mab-21-like 2	MAB21L1	4	4	17.5	40.956	26.577	11	22.9305	22.9253	0.998428	22.8489	0.99644	22.8614	23.0872	1.00988	22.7561	0.995397
Q13404	Ubiquitin-conjugating enzyme E2 variant 1	UBE2V1	6	2	43.5	16.495	65.116	46	26.4812	26.5664	1.00093	26.4626	0.999298	26.6399	26.4684	0.993564	26.4018	0.991064
Q13409	Cytoplasmic dynein 1 intermediate chain 2	DYNC1I2	4	3	8.5	71.456	158.17	16	24.0465	24.3262	1.00962	24.3593	1.01301	24.2239	24.0883	0.994399	24.4198	1.00808
Q13423	NAD(P) transhydrogenase, mitochondrial	NNT	15	15	21.4	113.89	156	40	25.3406	25.3163	0.997928	25.3983	1.00228	25.4057	25.4074	1.00007	25.2423	0.99357
Q13427	Peptidyl-prolyl cis-trans isomerase G	PPIG	1	1	1.6	88.616	5.2375	3	19.2475	18.4476	0.962577	18.8776	0.980785	18.8687	19.2567	1.02057	18.4473	0.977668
Q13428	Treacle protein	TCOF1	6	6	5.2	152.1	73.003	16	24.2211	24.1225	0.994771	23.7253	0.979532	24.0597	24.0074	0.997823	24.0017	0.997589
Q13435	Splicing factor 3B subunit 2	SF3B2	24	24	35.3	100.23	323.31	101	27.0023	27.1223	1.00211	27.1262	1.00459	27.1279	26.9414	0.993123	27.1816	1.00198
Q13442	28 kDa heat- and acid-stable phosphoprotein	PDAP1	5	5	27.1	20.63	71.372	35	25.3565	25.4335	1.00213	25.4268	1.00277	25.4366	25.2935	0.994376	25.4867	1.00197
Q13451	Peptidyl-prolyl cis-trans isomerase FKBP5;Peptidyl-prolyl cis-trans isomerase FKBP5, N-terminally processed	FKBP5	10	10	30.6	51.212	174.67	59	26.45	26.4389	0.998035	26.4159	0.998708	26.4059	26.3742	0.998798	26.5248	1.0045
Q13485	Mothers against decapentaplegic homolog 4	SMAD4	1	1	3.8	60.438	4.5962	2	20.3868	19.9542	0.979134	20.3571	0.998546	20.2724	20.4543	1.00897	19.9714	0.985154
Q13492	Phosphatidylinositol-binding clathrin assembly protein	PICALM	2	1	4.9	70.754	24.7	5	22.6136	22.218	0.985717	22.1361	0.978884	22.3624	22.5606	1.00886	22.0447	0.985792
Q13505	Metaxin-1	MTX1	1	1	3.9	51.462	6.7916	3	21.8152	21.9574	0.999355	21.9069	1.00421	22.1075	21.584	0.97632	21.9881	0.994601
Q13509	Tubulin beta-3 chain	TUBB3	26	10	68.2	50.432	313.66	227	28.4993	28.3903	0.998345	28.4443	0.998069	28.4024	28.5316	1.00455	28.3999	0.999912
Q13523	Serine/threonine-protein kinase PRP4 homolog	PRPF4B	5	5	6	116.99	22.242	11	23.3401	23.5678	1.00486	23.4169	1.00329	23.5631	23.2785	0.98792	23.4831	0.996602
Q13526	Peptidyl-prolyl cis-trans isomerase NIMA-interacting 1	PIN1	6	6	58.9	18.243	117.81	36	26.9062	26.8543	0.997902	26.8023	0.996137	26.9331	26.8785	0.997974	26.7511	0.993244
Q13541	Eukaryotic translation initiation factor 4E-binding protein 1	EIF4EBP1	2	2	11	12.58	13.622	18	23.1836	23.3282	0.996321	22.7155	0.979808	23.4542	22.6001	0.963586	23.1729	0.988009
Q13542	Eukaryotic translation initiation factor 4E-binding protein 2	EIF4EBP2	1	1	10.8	12.939	7.6371	5	21.3373	21.8275	1.01622	21.9017	1.02645	21.5087	21.157	0.983647	22.4007	1.04147
Q13547	Histone deacetylase 1	HDAC1	8	3	19.9	55.102	15.242	5	21.5283	21.9668	1.01696	21.8488	1.01489	21.8105	21.7149	0.995617	21.8186	1.00037
Q13555	Calcium/calmodulin-dependent protein kinase type II subunit gamma;Calcium/calmodulin-dependent protein kinase type II subunit beta	CAMK2G	3	3	5.9	62.606	12.051	11	22.4376	22.5335	1.00341	22.5848	1.00656	22.3996	22.5094	1.0049	22.6468	1.01103
Q13561	Dynactin subunit 2	DCTN2	14	14	43.4	44.23	216.46	73	26.5186	26.435	0.996281	26.3062	0.991989	26.2511	26.4795	1.0087	26.5292	1.01059
Q13564	NEDD8-activating enzyme E1 regulatory subunit	NAE1	2	2	8.1	60.246	43.95	10	23.8977	23.867	0.998288	23.7667	0.994518	23.8845	23.8095	0.996861	23.8373	0.998022
Q13573	SNW domain-containing protein 1	SNW1	8	8	19.4	61.494	100.81	32	25.5858	25.5122	0.997381	25.4804	0.995879	25.5157	25.5743	1.0023	25.4884	0.998931
Q13595	Transformer-2 protein homolog alpha	TRA2A	8	8	38.3	32.688	72.652	25	24.8446	24.9032	1.00217	24.8495	1.0002	24.7887	24.7795	0.999629	25.0291	1.0097
Q13601	KRR1 small subunit processome component homolog	KRR1	3	3	8.4	43.664	11.545	6	22.6046	22.2668	0.989942	22.431	0.992319	22.4534	22.5747	1.0054	22.2742	0.992019
Q13610	Periodic tryptophan protein 1 homolog	PWP1	5	5	17.2	55.827	90.258	18	25.256	24.9902	0.990069	25.0598	0.992233	25.2182	25.2563	1.00151	24.8316	0.984671
Q13614	Myotubularin-related protein 2	MTMR2	1	1	2.6	73.38	4.1365	3	21.5262	21.0995	0.988164	21.1255	0.981387	21.3103	21.6238	1.01471	20.8171	0.976856
Q13616	Cullin-1	CUL1	3	3	5.7	89.677	70.463	11	23.7479	23.6418	0.998085	23.5726	0.992618	23.7279	23.6829	0.998103	23.5516	0.992569
Q13617	Cullin-2	CUL2	5	5	8.2	86.982	12.644	10	23.393	23.4083	1.0022	23.3941	1.00005	23.2854	23.4402	1.00665	23.4699	1.00792
Q13618	Cullin-3	CUL3	5	5	7.4	88.929	13.228	6	21.8258	21.761	0.999045	21.9704	1.00663	21.7792	21.9521	1.00794	21.8259	1.00214
Q13642-1	Four and a half LIM domains protein 1	FHL1	7	7	27.9	31.895	51.265	20	24.8149	25.1213	1.00946	25.0169	1.00814	25.0322	24.8152	0.991334	25.1057	1.00294
Q13724	Mannosyl-oligosaccharide glucosidase	MOGS	7	7	10.6	91.916	61.446	16	24.2353	24.1047	0.99338	24.1418	0.996141	24.2015	24.2517	1.00207	24.0284	0.992846
Q13769	THO complex subunit 5 homolog	THOC5	6	6	11.4	78.507	16.157	8	22.2333	22.2884	1.00373	22.4628	1.01032	22.2103	22.3617	1.00682	22.4124	1.0091
Q13813	Spectrin alpha chain, non-erythrocytic 1	SPTAN1	56	56	32.7	284.54	323.31	228	27.6969	27.8081	1.00428	27.9042	1.00748	27.7474	27.7271	0.999268	27.9346	1.00675
Q13823	Nucleolar GTP-binding protein 2	GNL2	4	4	7.7	83.654	20.772	6	25.8527	26.0916	1.0032	26.0613	1.00807	26.1736	25.6223	0.978937	26.2098	1.00138
Q13838	Spliceosome RNA helicase DDX39B	DDX39B	20	10	55.1	48.991	317.13	180	28.873	28.8613	0.999575	29.0239	1.00523	28.8388	28.928	1.00309	28.9915	1.00529
Q13868	Exosome complex component RRP4	EXOSC2	4	4	18.8	32.789	15.387	10	23.7697	23.9672	1.00792	24.0958	1.01372	23.8633	23.7621	0.995758	24.2074	1.01442
Q13895	Bystin	BYSL	9	9	22.4	49.601	152.77	41	24.0529	24.3004	1.00856	24.2324	1.00746	24.2305	24.0878	0.994109	24.2673	1.00152
Q13907	Isopentenyl-diphosphate Delta-isomerase 1	IDI1	2	2	15	26.319	9.9665	8	24.575	24.2856	0.991686	24.5906	1.00063	24.4456	24.6451	1.00816	24.3605	0.99652
Q13951-2	Core-binding factor subunit beta	CBFB	3	3	23.5	21.991	92.641	14	24.6662	25.0247	1.01057	25.0417	1.01522	24.9073	24.5311	0.984896	25.2942	1.01554
Q14008	Cytoskeleton-associated protein 5	CKAP5	16	16	10.8	225.49	155.15	39	25.383	25.3075	1.00073	25.4539	1.00279	25.4261	25.4962	1.00276	25.2219	0.991971
Q14011	Cold-inducible RNA-binding protein	CIRBP	5	5	33.7	18.648	117.07	46	27.5356	27.1383	0.98692	26.9957	0.980394	27.3424	27.4291	1.00317	26.8982	0.983754
Q14103	Heterogeneous nuclear ribonucleoprotein D0	HNRNPD	16	14	32.1	38.434	323.31	339	30.6733	30.7379	1.00257	30.7773	1.00339	30.6262	30.7106	1.00275	30.8518	1.00736
Q14108	Lysosome membrane protein 2	SCARB2	4	4	9.4	54.29	52.485	20	24.6259	24.972	1.00947	25.0034	1.01533	24.8406	24.5726	0.98921	25.1881	1.01399
Q14137	Ribosome biogenesis protein BOP1	BOP1	6	6	12.7	83.629	46.876	12	21.9034	21.5699	0.984898	21.3759	0.975917	21.6032	21.6037	1.00002	21.6424	1.00182
Q14139	Ubiquitin conjugation factor E4 A	UBE4A	1	1	2.3	122.56	16.188	9	20.9702	20.3861	0.982327	20.6531	0.984879	20.6201	21.002	1.01852	20.3875	0.98872
Q14141	Septin-6	45541	5	3	18.4	49.716	115.98	13	24.4724	24.2492	0.99246	24.3573	0.995298	24.3283	24.4548	1.0052	24.2957	0.998659
Q14145	Kelch-like ECH-associated protein 1	KEAP1	3	3	6.1	69.666	5.0863	3	20.6457	20.4094	0.995844	19.9397	0.965807	20.448	20.5568	1.00532	19.9901	0.977605
Q14151	Scaffold attachment factor B2	SAFB2	11	4	12.7	107.47	10.154	10	23.2055	23.0649	0.993676	23.145	0.99739	23.2119	23.2261	1.00061	22.9773	0.989893
Q14152	Eukaryotic translation initiation factor 3 subunit A	EIF3A	43	43	30.8	166.57	323.31	169	27.5411	27.6116	1.00166	27.5606	1.00071	27.5228	27.5979	1.00273	27.5926	1.00254
Q14157	Ubiquitin-associated protein 2-like	UBAP2L	9	9	14.3	114.53	234.98	42	25.8495	25.6348	0.992763	25.7719	0.997001	25.7719	25.8373	1.00254	25.647	0.995154
Q14165	Malectin	MLEC	5	5	18.2	32.233	87.725	22	24.0184	24.3095	1.00716	24.2077	1.00788	24.2814	23.8431	0.981948	24.411	1.00534
Q14166	Tubulin--tyrosine ligase-like protein 12	TTLL12	14	14	35.1	74.403	157.14	55	25.9603	25.8359	0.998112	25.9719	1.00045	25.9597	26.0614	1.00392	25.7471	0.991812
Q14194-2	Dihydropyrimidinase-related protein 1	CRMP1	19	16	35.7	74.261	178.15	62	26.9291	26.9193	1.00254	26.9338	1.00017	26.982	26.9309	0.998106	26.8694	0.995826
Q14195-2	Dihydropyrimidinase-related protein 3	DPYSL3	16	12	33	73.91	156.35	40	26.0747	25.9539	0.997796	26.0182	0.997836	25.9962	26.1509	1.00595	25.8996	0.996287
Q14203	Dynactin subunit 1	DCTN1	15	15	16.3	141.69	209.93	50	25.5133	25.6737	1.00656	25.4194	0.99632	25.6353	25.478	0.993864	25.4932	0.994458
Q14204	Cytoplasmic dynein 1 heavy chain 1	DYNC1H1	81	81	20.8	532.4	323.31	297	28.6801	28.7612	1.00355	28.8276	1.00514	28.6587	28.7935	1.0047	28.8167	1.00551
Q14232	Translation initiation factor eIF-2B subunit alpha	EIF2B1	9	9	38	33.712	118.82	58	26.8985	26.9891	1.00611	27.1951	1.01103	26.8914	27.1052	1.00795	27.086	1.00724
Q14240	Eukaryotic initiation factor 4A-II;Eukaryotic initiation factor 4A-II, N-terminally processed	EIF4A2	19	5	44.5	46.402	66.184	28	25.4005	25.4393	1.00083	25.3107	0.996467	25.4375	25.3065	0.994851	25.4065	0.998781
Q14247	Src substrate cortactin	CTTN	9	9	24.5	61.585	123.57	40	25.1735	25.1898	0.998777	25.1989	1.00101	25.2283	24.933	0.988298	25.4008	1.00684
Q14254	Flotillin-2	FLOT2	6	6	19.2	47.064	118.26	16	24.0233	24.0893	1.00142	24.12	1.00403	24.1163	23.9875	0.994659	24.1287	1.00051
Q14257	Reticulocalbin-2	RCN2	9	9	32.2	36.876	323.31	68	27.5917	27.2514	0.989886	27.2853	0.988894	27.3544	27.5849	1.00843	27.1891	0.993957
Q14315	Filamin-C	FLNC	25	18	12.7	291.02	173.15	47	25.0611	25.1891	1.0039	25.3502	1.01154	25.2472	25.2703	1.00091	25.083	0.993495
Q14318	Peptidyl-prolyl cis-trans isomerase FKBP8	FKBP8	5	5	16.5	44.561	19.4	9	22.5043	22.4569	1.00212	22.3634	0.993738	22.4049	22.3455	0.997352	22.5742	1.00756
Q14320	Protein FAM50A;Protein FAM50B	FAM50A	4	4	16.2	40.241	29.087	11	23.6341	23.6747	1.00153	23.6866	1.00222	23.6962	23.5916	0.995583	23.7076	1.00048
Q14331	Protein FRG1	FRG1	2	2	11.2	29.172	25.12	7	23.223	23.2052	0.997827	23.2726	1.00213	23.1726	23.3176	1.00626	23.2105	1.00164
Q14344	Guanine nucleotide-binding protein subunit alpha-13	GNA13	1	1	4	44.049	5.6569	2	20.9431	21.2306	1.01427	21.569	1.02989	21.0579	21.0615	1.00017	21.6232	1.02685
Q14444	Caprin-1	CAPRIN1	9	9	23	78.365	216.72	33	25.0523	25.0371	0.997232	24.783	0.989252	25.2044	24.8044	0.98413	24.8636	0.986479
Q14498	RNA-binding protein 39	RBM39	14	13	30.6	59.379	323.31	107	28.1643	28.2833	1.00402	28.5296	1.01297	28.2337	28.2088	0.999119	28.5347	1.01066
Q14527	Helicase-like transcription factor	HLTF	4	4	6.1	113.93	29.777	5	20.998	21.4182	1.02199	21.6322	1.0302	21.5	21.6318	1.00613	20.9166	0.972867
Q14558	Phosphoribosyl pyrophosphate synthase-associated protein 1	PRPSAP1	9	7	36.8	39.393	72.517	30	24.9981	25.0963	1.00218	25.0572	1.00237	25.0063	25.0729	1.00266	25.0724	1.00265
Q14562	ATP-dependent RNA helicase DHX8	DHX8	5	4	7.3	139.31	68.82	14	22.1145	21.609	0.978228	21.7994	0.985751	21.8769	22.0996	1.01018	21.5463	0.984891
Q14566	DNA replication licensing factor MCM6	MCM6	29	29	48	92.888	323.31	158	27.7445	27.7148	0.998844	27.763	1.00067	27.7192	27.7424	1.00084	27.7607	1.0015
Q14576-2	ELAV-like protein 3	ELAVL3	13	3	31.4	38.865	30.345	12	24.2792	24.2249	0.996796	24.2474	0.998692	24.2322	24.0993	0.994516	24.4201	1.00775
Q14669	E3 ubiquitin-protein ligase TRIP12	TRIP12	1	1	0.6	220.43	7.659	4	21.6032	21.066	0.979104	21.266	0.984391	21.3319	21.6334	1.01414	20.9698	0.983025
Q14676	Mediator of DNA damage checkpoint protein 1	MDC1	14	14	11.9	226.66	193.11	41	25.2016	25.1444	1.0006	25.3855	1.0073	25.1209	25.3025	1.00723	25.3081	1.00745
Q14677	Clathrin interactor 1	CLINT1	5	5	9	68.259	74.711	16	23.4193	23.8221	1.01065	23.6989	1.01194	23.7177	23.3077	0.982713	23.9149	1.00831
Q14683	Structural maintenance of chromosomes protein 1A	SMC1A	30	30	29.4	143.23	323.31	124	27.6663	27.7038	0.999996	27.7502	1.00303	27.6519	27.6038	0.998261	27.8646	1.00769
Q14684	Ribosomal RNA processing protein 1 homolog B	RRP1B	15	15	27.3	84.427	232.78	53	26.0384	26.1706	1.00468	26.1319	1.00359	26.1085	26.1064	0.99992	26.1262	1.00068
Q14690	Protein RRP5 homolog	PDCD11	16	16	13.3	208.7	89.62	42	25.443	25.3925	1.0001	25.5092	1.0026	25.3449	25.4981	1.00605	25.5017	1.00619
Q14691	DNA replication complex GINS protein PSF1	GINS1	2	2	13.8	22.988	8.5452	3	20.3953	20.3979	0.997813	20.4115	1.0008	20.3074	20.5013	1.00955	20.396	1.00436
Q14692	Ribosome biogenesis protein BMS1 homolog	BMS1	4	4	6.2	145.81	29.032	7	23.1866	22.9719	0.995495	22.981	0.991134	23.0156	23.1522	1.00594	22.9718	0.998094
Q14694	Ubiquitin carboxyl-terminal hydrolase 10	USP10	9	9	18.5	87.133	167.95	33	25.8158	25.642	0.994119	25.5434	0.98945	25.7751	25.7161	0.997711	25.51	0.989714
Q14697	Neutral alpha-glucosidase AB	GANAB	30	30	41	106.87	299.27	200	28.4755	28.6919	1.005	28.6151	1.0049	28.5747	28.492	0.997106	28.7157	1.00493
Q14738	Serine/threonine-protein phosphatase 2A 56 kDa regulatory subunit delta isoform	PPP2R5D	4	4	9.1	69.991	39.109	19	23.1635	23.1794	0.999529	23.0254	0.994039	23.2495	22.7944	0.980427	23.3244	1.00322
Q14739	Lamin-B receptor	LBR	8	8	13.5	70.702	104.26	42	26.8678	26.7387	0.997585	26.9195	1.00192	26.7721	26.9367	1.00615	26.8172	1.00169
Q14807	Kinesin-like protein KIF22	KIF22	7	7	15.3	73.261	67.146	28	24.6533	24.6772	0.999074	24.6934	1.00163	24.7038	24.5588	0.994129	24.7614	1.00233
Q14839	Chromodomain-helicase-DNA-binding protein 4	CHD4	28	22	19.8	218	323.31	115	27.7965	27.806	1.0004	27.8716	1.0027	27.8471	27.7318	0.99586	27.8951	1.00172
Q14847	LIM and SH3 domain protein 1	LASP1	1	1	5	29.717	10.127	4	22.8838	23.057	1.00723	23.2748	1.01709	23.0171	22.8327	0.991987	23.3657	1.01515
Q14974	Importin subunit beta-1	KPNB1	26	26	35.8	97.169	323.31	315	29.4132	29.2394	0.995071	29.2996	0.996138	29.2507	29.4058	1.0053	29.2958	1.00154
Q14978	Nucleolar and coiled-body phosphoprotein 1	NOLC1	14	14	19.5	73.602	95.097	44	24.2775	24.2479	1.00151	23.9939	0.988317	24.2844	24.1843	0.995878	24.0506	0.99037
Q14980	Nuclear mitotic apparatus protein 1	NUMA1	55	55	35.5	238.26	323.31	306	28.5493	28.5889	1.00146	28.6803	1.00459	28.5425	28.567	1.00086	28.7089	1.00583
Q14997	Proteasome activator complex subunit 4	PSME4	2	2	1.6	211.33	17.587	5	20.3453	19.9019	0.997174	19.7942	0.972914	20.0075	19.984	0.998824	20.0499	1.00212
Q149N8	E3 ubiquitin-protein ligase SHPRH	SHPRH	1	1	0.9	193.08	12.912	2	18.5927	18.7684	1.00663	18.5549	0.997971	18.6941	18.5302	0.991233	18.6916	0.999866
Q14C86	GTPase-activating protein and VPS9 domain-containing protein 1	GAPVD1	7	7	7.4	164.98	31.787	8	22.0692	22.3645	1.00884	22.5446	1.02154	22.0131	22.4463	1.01968	22.519	1.02298
Q15003	Condensin complex subunit 2	NCAPH	8	8	18.2	82.562	95.092	13	23.0518	22.8355	0.993575	23.4516	1.01734	23.2863	23.1332	0.993424	22.9194	0.984243
Q15004	PCNA-associated factor	KIAA0101	2	2	18.9	11.986	10.271	3	19.5897	18.7986	0.959217	18.4125	0.939907	19.4168	19.0868	0.983003	18.2972	0.942337
Q15005	Signal peptidase complex subunit 2	SPCS2	3	3	15.5	25.003	22.591	22	25.1012	24.8881	0.993954	25.0801	0.999162	24.9839	25.1615	1.00711	24.924	0.9976
Q15006	ER membrane protein complex subunit 2	EMC2	3	3	15.5	34.833	24.54	6	22.7472	22.3408	0.985455	22.5323	0.990551	22.4918	22.6627	1.0076	22.4657	0.998838
Q15008	26S proteasome non-ATPase regulatory subunit 6	PSMD6	8	8	25.4	45.531	52.834	32	24.9195	25.0806	1.003	25.059	1.0056	24.8909	24.8027	0.996455	25.3654	1.01906
Q15019	Septin-2	45537	18	18	62.6	41.487	323.31	164	28.0404	27.9523	0.998824	28.0477	1.00026	27.952	28.08	1.00458	28.0084	1.00202
Q15020	Squamous cell carcinoma antigen recognized by T-cells 3	SART3	15	15	26.3	109.93	285.01	54	26.2117	26.356	1.00563	26.5187	1.01171	26.3101	26.2847	0.999036	26.4915	1.0069
Q15021	Condensin complex subunit 1	NCAPD2	12	12	13.1	157.18	117.07	24	24.3547	24.6176	1.00614	24.6704	1.01296	24.4521	24.5301	1.00319	24.6606	1.00853
Q15024	Exosome complex component RRP42	EXOSC7	5	5	25.4	31.821	35.819	17	24.5241	24.5223	0.999477	24.5106	0.999451	24.6284	24.4167	0.991406	24.5119	0.99527
Q15029	116 kDa U5 small nuclear ribonucleoprotein component	EFTUD2	32	31	42.8	109.43	323.31	172	27.8888	27.9852	1.00217	28.0022	1.00407	27.9357	27.8814	0.998059	28.0591	1.00442
Q15046	Lysine--tRNA ligase	KARS	18	18	32.7	68.047	227.86	83	27.3397	27.5166	1.00439	27.4451	1.00385	27.527	27.2478	0.989858	27.5266	0.999987
Q15047	Histone-lysine N-methyltransferase SETDB1	SETDB1	2	2	2.2	143.16	6.9099	2	19.6949	19.8876	1.01474	19.8855	1.00967	19.7018	19.7068	1.00026	20.0594	1.01815
Q15049	Membrane protein MLC1	MLC1	1	1	4	41.141	2.304	1	24.29	23.7327	0.987401	23.5821	0.970855	24.1229	24.0823	0.998317	23.3996	0.970019
Q15050	Ribosome biogenesis regulatory protein homolog	RRS1	3	3	9	41.193	8.4853	6	21.2779	21.2275	1.00141	21.3106	1.00154	21.1502	21.3328	1.00863	21.333	1.00864
Q15056-2	Eukaryotic translation initiation factor 4H	EIF4H	13	13	66.7	25.2	323.31	104	27.2457	27.0512	0.992673	27.0015	0.991037	27.1844	27.1122	0.997344	27.002	0.993293
Q15059	Bromodomain-containing protein 3	BRD3	9	7	19.8	79.541	113.87	21	24.4074	24.3264	0.995045	24.0998	0.987397	24.4027	24.4308	1.00115	24	0.983496
Q15061	WD repeat-containing protein 43	WDR43	3	3	7.8	74.89	22.658	9	21.9406	22.0632	1.00342	22.2185	1.01267	22.0521	21.6171	0.980273	22.5531	1.02272
Q15075	Early endosome antigen 1	EEA1	3	3	2.7	162.46	55.007	3	20.1867	20.2211	1.00229	20.1022	0.995817	20.0874	20.1912	1.00517	20.2315	1.00717
Q15084	Protein disulfide-isomerase A6	PDIA6	10	10	36.1	48.121	293.9	90	27.6369	27.4671	0.995152	27.4931	0.994797	27.5301	27.63	1.00363	27.437	0.996619
Q15102	Platelet-activating factor acetylhydrolase IB subunit gamma	PAFAH1B3	9	9	49.4	25.734	92.056	58	25.5353	25.7692	1.00675	25.5802	1.00176	25.6254	25.5482	0.996986	25.711	1.00334
Q15121	Astrocytic phosphoprotein PEA-15	PEA15	3	3	30	15.04	17.677	7	22.0883	22.1904	1.00489	22.442	1.01601	22.3104	22.0178	0.986882	22.3926	1.00368
Q15125	3-beta-hydroxysteroid-Delta(8),Delta(7)-isomerase	EBP	1	1	7	26.352	7.2012	6	22.1146	22.1815	0.996983	22.122	1.00033	22.2349	21.9696	0.988067	22.2136	0.999039
Q15126	Phosphomevalonate kinase	PMVK	2	2	12	21.995	17.151	6	21.552	21.8796	1.01168	21.7859	1.01085	21.7582	21.6743	0.996142	21.785	1.00123
Q15181	Inorganic pyrophosphatase	PPA1	18	18	71.6	32.66	214.79	132	28.5356	28.4445	0.995022	28.3351	0.992976	28.4915	28.4169	0.997381	28.4068	0.997027
Q15185	Prostaglandin E synthase 3	PTGES3	6	6	35.6	18.697	147.57	92	28.2615	28.3673	1.00083	28.3161	1.00193	28.3653	28.1771	0.993366	28.4026	1.00131
Q15233	Non-POU domain-containing octamer-binding protein	NONO	30	26	60.5	54.231	323.31	336	28.728	28.7583	1.0022	28.7599	1.00111	28.7224	28.822	1.00347	28.7018	0.999282
Q15257	Serine/threonine-protein phosphatase 2A activator	PPP2R4	2	2	5.9	40.667	6.0081	9	23.6371	23.5841	0.997406	23.5378	0.995796	23.6197	23.6071	0.999469	23.5321	0.996294
Q15269	Periodic tryptophan protein 2 homolog	PWP2	3	3	5.7	102.45	242.87	14	22.8313	22.9528	1.00242	22.9895	1.00693	22.9768	22.5482	0.981344	23.2486	1.01183
Q15274	Nicotinate-nucleotide pyrophosphorylase [carboxylating]	QPRT	3	3	11.8	30.845	12.709	13	20.1133	20.2015	1.00287	19.8442	0.986622	19.8945	20.1095	1.01081	20.155	1.01309
Q15286	Ras-related protein Rab-35	RAB35	3	3	25.4	23.025	35.441	13	24.0097	24.1113	1.00479	24.1812	1.00714	23.9499	24.1411	1.00799	24.2112	1.01091
Q15287	RNA-binding protein with serine-rich domain 1	RNPS1	4	4	20.3	34.208	111.12	46	26.8717	26.8128	0.99731	26.749	0.995433	26.8114	26.7837	0.998967	26.8384	1.00101
Q15293	Reticulocalbin-1	RCN1	6	6	23.6	38.89	40.598	24	25.7229	25.8442	1.00437	25.89	1.0065	25.8155	25.7183	0.996236	25.9234	1.00418
Q15334	Lethal(2) giant larvae protein homolog 1	LLGL1	5	5	7.3	115.42	23.735	6	21.4885	21.4364	0.99449	21.6781	1.00882	21.6708	21.5176	0.992929	21.4146	0.988176
Q15363	Transmembrane emp24 domain-containing protein 2	TMED2	1	1	6	22.761	4.6968	11	23.8047	23.9328	0.997842	23.526	0.988292	24.0206	23.6507	0.984601	23.5923	0.982169
Q15365	Poly(rC)-binding protein 1	PCBP1	12	9	52.8	37.497	323.31	174	27.9237	27.8781	0.998586	27.9124	0.999594	27.9515	27.7491	0.992759	28.0136	1.00222
Q15366	Poly(rC)-binding protein 2	PCBP2	11	8	48.8	38.58	204.67	75	27.4065	27.2231	0.99025	27.0157	0.985742	27.3447	27.1407	0.992541	27.1598	0.993238
Q15369	Transcription elongation factor B polypeptide 1	TCEB1	3	3	38.4	12.473	88.83	29	24.4399	24.6157	1.00705	24.5959	1.00638	24.4983	24.5236	1.00103	24.6298	1.00537
Q15370	Transcription elongation factor B polypeptide 2	TCEB2	6	6	78	13.133	251.21	34	26.536	26.4869	0.998323	26.3792	0.994091	26.548	26.6158	1.00255	26.2383	0.988332
Q15382	GTP-binding protein Rheb	RHEB	4	4	18.5	20.497	37.969	11	23.6104	23.6105	0.999255	23.2952	0.98665	23.6593	23.7082	1.00207	23.1487	0.978417
Q15392	Delta(24)-sterol reductase	DHCR24	3	3	5.2	60.101	12.507	5	21.7275	21.8965	1.0041	21.8566	1.00594	21.8831	21.7186	0.992484	21.879	0.999811
Q15393	Splicing factor 3B subunit 3	SF3B3	28	28	28.8	135.58	323.31	151	27.811	27.8826	1.00244	27.9793	1.00605	27.8279	27.7868	0.998523	28.0583	1.00828
Q15398	Disks large-associated protein 5	DLGAP5	2	2	2.6	95.114	5.8665	7	19.6484	19.6019	1.00109	19.5896	0.997009	19.5837	19.6588	1.00383	19.5973	1.00069
Q15404	Ras suppressor protein 1	RSU1	4	4	21.3	31.54	18.723	8	24.1348	23.6701	0.983558	23.7551	0.984269	23.8468	24.0915	1.01026	23.6218	0.990565
Q15417	Calponin-3	CNN3	8	7	30.1	36.413	97.276	49	26.2513	26.1901	0.998309	26.2524	1.00004	26.2842	26.1846	0.996208	26.2251	0.997749
Q15418	Ribosomal protein S6 kinase alpha-1	RPS6KA1	3	1	5.9	82.722	20.528	2	19.1727	19.496	1.01873	19.5347	1.01888	19.245	19.2051	0.997928	19.7534	1.02642
Q15424	Scaffold attachment factor B1	SAFB	15	8	17	102.64	323.31	68	26.1416	26.2324	0.999529	26.2575	1.00443	26.3	26.0486	0.990444	26.2831	0.999357
Q15427	Splicing factor 3B subunit 4	SF3B4	1	1	3.3	44.385	31.787	9	23.2119	23.357	1.00213	23.3487	1.00589	23.3548	23.1627	0.991775	23.4002	1.00195
Q15428	Splicing factor 3A subunit 2	SF3A2	6	6	15.5	49.255	59.615	24	25.2509	25.3129	1.00135	25.1903	0.9976	25.2746	25.3823	1.00426	25.0972	0.992982
Q15435	Protein phosphatase 1 regulatory subunit 7	PPP1R7	5	5	16.7	41.564	39.836	22	24.0503	23.9212	0.995898	24.0667	1.00068	23.9511	23.9911	1.00167	24.096	1.00605
Q15436	Protein transport protein Sec23A	SEC23A	10	9	18.3	86.16	110.49	30	25.2479	25.471	1.01391	25.7848	1.02126	25.2078	25.2762	1.00271	26.0197	1.03221
Q15437	Protein transport protein Sec23B	SEC23B	7	6	13.7	86.478	64.54	17	24.8249	24.8511	1.00231	24.9522	1.00513	24.8534	24.9279	1.003	24.8469	0.99974
Q15459	Splicing factor 3A subunit 1	SF3A1	20	20	32.4	88.885	213.48	126	28.0636	28.0868	1.00186	28.2403	1.0063	28.1232	28.061	0.997787	28.2064	1.00296
Q15542	Transcription initiation factor TFIID subunit 5	TAF5	1	1	1.6	86.829	5.5417	2	19.9726	20.3963	1.01938	20.4483	1.02381	20.262	20.154	0.994667	20.4011	1.00686
Q15545	Transcription initiation factor TFIID subunit 7	TAF7	3	3	11.2	40.259	9.4585	3	20.6907	20.8724	1.01022	20.9648	1.01324	20.8055	20.8298	1.00117	20.8926	1.00419
Q15554	Telomeric repeat-binding factor 2	TERF2	2	2	3.3	59.593	2.6223	5	18.6916	18.9082	1.01355	18.9284	1.01267	18.6819	18.9398	1.0138	18.9064	1.01201
Q15555	Microtubule-associated protein RP/EB family member 2	MAPRE2	5	3	17.4	37.031	56.444	7	21.7009	21.8218	1.00564	21.8394	1.00638	21.7911	21.5386	0.988411	22.0324	1.01107
Q15631	Translin	TSN	3	3	16.2	26.183	45.132	26	26.4965	26.5084	0.999595	26.6892	1.00727	26.5184	26.4703	0.998184	26.7053	1.00705
Q15637-5	Splicing factor 1	SF1	7	1	16.6	71.751	123.41	81	26.5393	26.4334	0.99764	26.4609	0.997045	26.4743	26.5552	1.00306	26.404	0.997343
Q15645	Pachytene checkpoint protein 2 homolog	TRIP13	10	10	26.6	48.55	87.149	23	24.3957	24.5341	1.00541	24.5489	1.00628	24.5314	24.3699	0.993417	24.5774	1.00188
Q15691	Microtubule-associated protein RP/EB family member 1	MAPRE1	23	21	73.9	29.999	323.31	146	27.8606	28.2976	1.01697	28.513	1.02342	27.9923	28.0352	1.00153	28.6437	1.02327
Q15717	ELAV-like protein 1	ELAVL1	12	11	42.9	36.091	307.38	70	27.2717	27.2991	1.00194	27.4708	1.0073	27.3124	27.2797	0.998802	27.4494	1.00502
Q15738	Sterol-4-alpha-carboxylate 3-dehydrogenase, decarboxylating	NSDHL	5	5	19.6	41.9	61.386	19	24.2124	23.9955	0.992649	24.2976	1.00352	24.1079	24.3132	1.00852	24.0846	0.999034
Q15773	Myeloid leukemia factor 2	MLF2	3	3	23	28.147	89.776	4	19.6503	19.8651	1.00699	19.5835	0.996597	19.7474	19.8574	1.00557	19.4942	0.987176
Q15785	Mitochondrial import receptor subunit TOM34	TOMM34	10	10	43.7	34.559	310.07	52	26.3145	26.1661	0.99567	26.2096	0.996014	26.2026	26.339	1.0052	26.1486	0.997938
Q15797	Mothers against decapentaplegic homolog 1;Mothers against decapentaplegic homolog 5	SMAD1	4	3	10.8	52.259	34.476	9	21.8405	21.9761	1.00786	22.0887	1.01136	21.9643	21.7754	0.9914	22.1658	1.00918
Q15813	Tubulin-specific chaperone E	TBCE	2	2	6.3	59.345	12.335	4	21.4733	21.5649	0.999739	21.4667	0.99969	21.546	21.4809	0.99698	21.4779	0.996839
Q15814	Tubulin-specific chaperone C	TBCC	2	2	4.9	39.248	3.4249	3	18.7612	19.0146	1.01352	18.9321	1.00911	18.8626	18.9043	1.00221	18.9409	1.00415
Q15819	Ubiquitin-conjugating enzyme E2 variant 2	UBE2V2	6	2	44.1	16.363	8.9457	8	20.9068	21.5402	1.01876	21.3238	1.01994	21.1415	21.1058	0.998308	21.5236	1.01807
Q15836	Vesicle-associated membrane protein 3	VAMP3	2	1	41	11.309	10.104	4	20.2644	20.8453	1.01374	20.8002	1.02644	20.5713	20.3706	0.99024	20.968	1.01928
Q15843	NEDD8	NEDD8	2	2	23.5	9.0714	59.071	25	27.0855	26.9749	0.994569	27.0074	0.997118	26.9163	27.0327	1.00433	27.1187	1.00752
Q15907	Ras-related protein Rab-11B;Ras-related protein Rab-11A	RAB11B	5	5	23.9	24.488	55.537	36	26.5894	26.5614	0.998662	26.5869	0.999906	26.6199	26.5784	0.998444	26.5394	0.996977
Q15942	Zyxin	ZYX	3	3	8.9	61.277	78.623	15	21.4547	21.7662	1.00997	21.6809	1.01054	21.6771	21.2926	0.982261	21.9321	1.01176
Q16181	Septin-7	45542	16	16	42.8	50.679	323.31	67	25.8729	25.8704	1.00339	25.9947	1.00471	25.9089	26.0598	1.00582	25.7693	0.994613
Q16186	Proteasomal ubiquitin receptor ADRM1	ADRM1	4	4	9.1	42.153	30.68	10	24.2488	24.0416	0.994612	23.9797	0.988905	24.0214	24.2868	1.01105	23.9618	0.997517
Q16401	26S proteasome non-ATPase regulatory subunit 5	PSMD5	3	3	8.7	56.195	26.324	5	21.036	20.7949	0.992051	20.9577	0.996279	20.8265	21.2397	1.01984	20.7223	0.994998
Q16531	DNA damage-binding protein 1	DDB1	39	39	39.8	126.97	323.31	195	28.7472	28.7362	0.99976	28.7209	0.999085	28.7503	28.7219	0.999012	28.7321	0.999368
Q16537	Serine/threonine-protein phosphatase 2A 56 kDa regulatory subunit epsilon isoform	PPP2R5E	2	2	6	54.699	49.694	4	23.0866	22.9674	0.994093	22.9168	0.992647	23.0088	23.0416	1.00143	22.9204	0.996161
Q16540	39S ribosomal protein L23, mitochondrial	MRPL23	2	2	19.6	17.781	19.734	5	23.1913	22.6309	0.981154	22.9069	0.987734	23.0123	23.0123	1	22.7046	0.986629
Q16543	Hsp90 co-chaperone Cdc37;Hsp90 co-chaperone Cdc37, N-terminally processed	CDC37	4	4	15.1	44.468	60.1	31	25.8687	25.7165	0.997832	25.7448	0.99521	25.7816	25.9257	1.00559	25.6228	0.993839
Q16555	Dihydropyrimidinase-related protein 2	DPYSL2	25	20	56.8	62.293	323.31	341	29.1432	29.1515	1.00015	29.1481	1.00017	29.1766	29.0067	0.994176	29.2596	1.00284
Q16563	Synaptophysin-like protein 1	SYPL1	1	1	4.2	28.565	14.605	4	23.1371	22.9522	0.992203	23.0706	0.997127	23.0249	23.1233	1.00427	23.0118	0.99943
Q16576	Histone-binding protein RBBP7	RBBP7	12	5	35.1	47.82	70.554	23	24.7349	24.7617	0.999569	24.7564	1.00087	24.808	24.6489	0.993584	24.7961	0.999519
Q16629	Serine/arginine-rich splicing factor 7	SRSF7	7	6	29.8	27.366	90.636	95	27.3103	27.4855	1.00485	27.5268	1.00793	27.3642	27.578	1.00781	27.3804	1.00059
Q16630	Cleavage and polyadenylation specificity factor subunit 6	CPSF6	9	9	17.6	59.209	183.91	65	26.5811	26.4611	0.996638	26.6233	1.00159	26.5287	26.6754	1.00553	26.4613	0.997461
Q16643	Drebrin	DBN1	13	13	33.6	71.428	323.31	134	27.5047	27.5361	1.00005	27.3336	0.993777	27.5556	27.4209	0.995112	27.398	0.994281
Q16658	Fascin	FSCN1	33	33	69.8	54.529	323.31	370	29.7643	29.541	0.993271	29.4785	0.990396	29.7389	29.6429	0.996772	29.402	0.988673
Q16718	NADH dehydrogenase [ubiquinone] 1 alpha subcomplex subunit 5	NDUFA5	2	2	14.7	13.459	11.402	6	21.7945	22.0038	1.00506	21.9394	1.00665	22.1651	21.5329	0.971479	22.0397	0.994344
Q16763	Ubiquitin-conjugating enzyme E2 S	UBE2S	4	4	23.4	23.845	42.613	23	25.2585	24.98	0.993071	24.7136	0.978427	25.1767	25.1961	1.00077	24.5793	0.976272
Q16822	Phosphoenolpyruvate carboxykinase [GTP], mitochondrial	PCK2	5	5	11.1	70.698	30.577	8	19.7471	19.8005	1.00401	19.9136	1.00843	18.5896	20.9131	1.12499	19.9586	1.07364
Q16836	Hydroxyacyl-coenzyme A dehydrogenase, mitochondrial	HADH	8	8	39.2	34.293	105.63	32	25.5966	25.4318	0.998279	25.3563	0.990613	25.4425	25.6103	1.0066	25.3318	0.995646
Q16850	Lanosterol 14-alpha demethylase	CYP51A1	4	4	12.7	56.805	28.909	7	23.5522	22.7044	0.971572	23.0063	0.976823	23.1942	23.38	1.00801	22.6887	0.978207
Q16851	UTP--glucose-1-phosphate uridylyltransferase	UGP2	7	7	15.2	56.94	35.622	12	24.63	24.6448	1.00155	24.8688	1.00969	24.6067	24.7371	1.0053	24.7998	1.00785
Q16864	V-type proton ATPase subunit F	ATP6V1F	2	2	19.3	13.37	16.266	8	23.5614	23.1891	0.988871	23.4567	0.995556	23.3811	23.4486	1.00289	23.3775	0.999846
Q16878	Cysteine dioxygenase type 1	CDO1	1	1	3.5	22.972	1.6704	5	22.9887	23.1904	1.00791	23.0737	1.0037	23.1014	22.9791	0.994705	23.1723	1.00307
Q16881	Thioredoxin reductase 1, cytoplasmic	TXNRD1	20	20	40.2	70.905	300.71	148	28.0802	28.0966	1.00292	28.2573	1.00631	27.9555	28.2672	1.01115	28.2115	1.00916
Q16891	MICOS complex subunit MIC60	IMMT	14	14	25.7	83.677	177.61	57	25.717	25.5716	0.994378	25.4878	0.991089	25.6198	25.6648	1.00176	25.4918	0.995003
Q1ED39	Lysine-rich nucleolar protein 1	KNOP1	2	2	8.3	51.588	26.09	3	19.2469	19.6471	1.02404	19.6181	1.01928	19.4277	19.3898	0.998047	19.6947	1.01374
Q1KMD3	Heterogeneous nuclear ribonucleoprotein U-like protein 2	HNRNPUL2	20	20	28.8	85.104	265.77	100	26.5547	26.7318	1.00674	26.8652	1.01169	26.6643	26.5309	0.994996	26.9565	1.01096
Q29RF7	Sister chromatid cohesion protein PDS5 homolog A	PDS5A	10	9	10.7	150.83	226.32	18	23.3814	23.3094	0.999224	23.4079	1.00113	23.2635	23.4121	1.00639	23.423	1.00686
Q2M389	WASH complex subunit 7	KIAA1033	3	3	3.5	136.4	15.762	4	19.1196	18.8178	0.99012	19.264	1.00755	18.9774	19.2076	1.01213	19.0164	1.00206
Q2NL82	Pre-rRNA-processing protein TSR1 homolog	TSR1	4	4	8.3	91.809	8.5474	7	23.57	23.7352	1.00596	23.05	0.977938	23.709	23.4524	0.989179	23.1937	0.978266
Q2TAY7	WD40 repeat-containing protein SMU1;WD40 repeat-containing protein SMU1, N-terminally processed	SMU1	10	10	21.8	57.543	145.44	41	25.1939	25.365	1.00631	25.3237	1.00515	25.3449	25.2423	0.995954	25.2954	0.998047
Q32MZ4	Leucine-rich repeat flightless-interacting protein 1	LRRFIP1	1	1	3.3	89.252	76.502	5	19.9942	20.1896	1.00614	20.1538	1.00798	20.2061	19.7527	0.977561	20.379	1.00856
Q3YEC7	Rab-like protein 6	RABL6	3	3	4.3	79.548	8.1271	4	21.0426	21.2184	1.00517	21.342	1.01423	21.132	21.2214	1.00423	21.2497	1.00557
Q3ZCM7	Tubulin beta-8 chain	TUBB8	12	2	25.2	49.775	97.2	61	27.7999	27.2519	0.980178	26.435	0.950903	27.7317	27.695	0.998678	26.0602	0.939727
Q3ZCQ8-2	Mitochondrial import inner membrane translocase subunit TIM50	TIMM50	4	4	12.5	50.464	21.191	8	23.4879	23.1841	0.990504	23.1484	0.985543	23.3454	23.5934	1.01062	22.8815	0.980127
Q49A26	Putative oxidoreductase GLYR1	GLYR1	2	2	6.7	60.547	36.928	9	24.4271	24.2817	0.995418	24.3794	0.998046	24.3226	24.4724	1.00616	24.2932	0.998793
Q4G0J3	La-related protein 7	LARP7	8	8	16.2	66.898	39.826	11	22.8321	22.8482	1.00303	23.1361	1.01332	22.9458	22.7548	0.991676	23.1158	1.00741
Q4VC31	Coiled-coil domain-containing protein 58	CCDC58	2	2	25.7	16.62	12.181	7	22.9296	22.5294	0.984096	22.7531	0.992303	22.7088	22.9507	1.01065	22.5526	0.993125
Q52LJ0	Protein FAM98B	FAM98B	7	6	19.4	45.547	60.698	24	22.7898	23.3825	1.01817	23.0867	1.01302	23.0251	22.9011	0.994615	23.3327	1.01336
Q53EL6	Programmed cell death protein 4	PDCD4	6	6	17.3	51.735	69.306	28	25.8386	25.6866	0.994305	25.6972	0.994525	25.7845	25.9099	1.00486	25.528	0.990052
Q53F19	Uncharacterized protein C17orf85	C17orf85	2	2	2.6	70.592	4.2664	4	18.4274	18.3107	0.999094	18.1823	0.986699	18.3404	18.3256	0.999197	18.2543	0.995309
Q53GG5-2	PDZ and LIM domain protein 3	PDLIM3	10	10	52.2	34.279	127.46	38	26.1742	26.4641	1.00706	26.1493	0.999051	26.3733	26.0921	0.989336	26.3221	0.998059
Q53GQ0	Very-long-chain 3-oxoacyl-CoA reductase	HSD17B12	2	2	9.3	34.324	31.522	5	23.5644	23.2955	0.990148	23.3799	0.99217	23.4137	23.7283	1.01344	23.0976	0.986499
Q53GS9	U4/U6.U5 tri-snRNP-associated protein 2	USP39	8	8	20	65.38	120.83	34	25.4964	25.293	0.991026	25.2887	0.991854	25.3848	25.5168	1.0052	25.1765	0.991794
Q53H47	Histone-lysine N-methyltransferase SETMAR;Histone-lysine N-methyltransferase;Transposon Hsmar1 transposase	SETMAR	1	1	3.1	78.033	4.5111	3	19.9363	19.9844	1.00148	19.9201	0.999186	19.9015	19.8336	0.996588	20.1057	1.01026
Q53HC9	Protein TSSC1	TSSC1	2	2	7.8	43.603	23.401	3	18.4059	18.722	1.0136	18.8078	1.02184	18.4982	18.2853	0.988489	19.1521	1.03535
Q53HL2	Borealin	CDCA8	3	3	12.9	31.323	14.141	7	18.7125	18.8408	0.999982	18.7252	1.00068	18.7944	18.6614	0.992923	18.8226	1.0015
Q56VL3	OCIA domain-containing protein 2	OCIAD2	2	2	14.3	16.953	28.284	8	21.9021	22.0022	1.00406	21.7982	0.995259	21.8798	21.8736	0.99972	21.9492	1.00317
Q58FF8	Putative heat shock protein HSP 90-beta 2	HSP90AB2P	11	1	22.6	44.348	32.215	76	26.5212	26.4249	0.999114	26.7085	1.00706	26.3601	26.7203	1.01366	26.5742	1.00812
Q5BKZ1	DBIRD complex subunit ZNF326	ZNF326	6	6	12.7	65.653	119.7	26	24.8952	24.9916	1.00325	25.0399	1.00581	24.9487	25.016	1.00269	24.962	1.00053
Q5H9R7	Serine/threonine-protein phosphatase 6 regulatory subunit 3	PPP6R3	3	3	4.6	97.668	107.04	7	22.5174	22.5692	0.998181	22.4042	0.99497	22.5795	22.531	0.997851	22.3803	0.991179
Q5JRX3	Presequence protease, mitochondrial	PITRM1	6	6	8.2	117.41	33.123	12	23.9309	24.0468	1.00383	23.9903	1.00248	24.0591	23.9742	0.996471	23.9345	0.99482
Q5JTH9	RRP12-like protein	RRP12	8	8	10.1	143.7	55.207	17	24.4542	24.3658	0.99836	24.4297	0.998998	24.3748	24.4743	1.00408	24.4006	1.00106
Q5JTV8-3	Torsin-1A-interacting protein 1	TOR1AIP1	3	3	7.2	66.319	12.588	9	24.1245	24.1691	1.00398	24.2731	1.00616	24.0394	24.2114	1.00715	24.3159	1.0115
Q5QJE6	Deoxynucleotidyltransferase terminal-interacting protein 2	DNTTIP2	5	5	11.8	84.468	94.406	21	24.4674	24.4302	1.00121	24.6222	1.00633	24.4298	24.4712	1.00169	24.619	1.00774
Q5RKV6	Exosome complex component MTR3	EXOSC6	1	1	10.3	28.235	91.371	7	20.5692	20.8299	1.00631	20.8998	1.01607	20.871	20.3559	0.975321	21.0719	1.00963
Q5SNT2	Transmembrane protein 201	TMEM201	2	2	4.1	72.235	26.045	5	20.5778	20.8852	1.00792	20.6972	1.0058	20.685	20.5727	0.994571	20.9024	1.01051
Q5SRE5	Nucleoporin NUP188 homolog	NUP188	5	5	4.1	196.04	104.45	15	22.9495	22.8343	0.994009	22.7313	0.990494	22.8551	22.9284	1.00321	22.7316	0.994595
Q5SSJ5	Heterochromatin protein 1-binding protein 3	HP1BP3	15	15	26.9	61.206	133.91	51	26.0033	25.9622	1.00132	26.0871	1.00322	25.8996	26.1845	1.011	25.9685	1.00266
Q5SY16	Polynucleotide 5-hydroxyl-kinase NOL9	NOL9	3	3	6.1	79.322	10.697	10	23.7038	23.6282	1.00011	23.8243	1.00508	23.5819	23.9301	1.01476	23.6444	1.00265
Q5SYC1	Clavesin-2	CLVS2	1	1	6.1	37.999	31.06	6	22.0856	22.1364	0.993085	21.9609	0.994354	22.1574	22.0507	0.995184	21.9749	0.991762
Q5T280	Putative methyltransferase C9orf114	C9orf114	3	3	12.8	42.008	9.7682	3	18.173	18.2732	1.00966	18.1891	1.00089	18.3246	18.4225	1.00535	17.8882	0.976189
Q5T3I0	G patch domain-containing protein 4	GPATCH4	3	3	11.9	50.381	180.72	7	21.9847	22.0844	1.0048	22.3843	1.01818	22.1453	21.9803	0.992551	22.3279	1.00824
Q5T4S7	E3 ubiquitin-protein ligase UBR4	UBR4	11	11	3.7	573.83	61.136	30	23.8806	23.7101	0.995081	23.8566	0.998994	23.793	23.9257	1.00557	23.7286	0.997292
Q5T8P6	RNA-binding protein 26	RBM26	5	5	5.2	113.6	29.713	7	19.8564	19.4649	0.980514	19.7126	0.99276	19.4535	19.8354	1.01963	19.7449	1.01498
Q5T9A4	ATPase family AAA domain-containing protein 3B	ATAD3B	10	0	17.7	72.572	3.4258	3	21.6094	21.8331	1.00848	21.7773	1.00777	21.908	21.5748	0.984789	21.7371	0.992198
Q5TBB1	Ribonuclease H2 subunit B	RNASEH2B	3	3	13.8	35.138	63.691	8	23.4704	23.7152	1.00657	23.761	1.01238	23.6147	23.4044	0.991095	23.9275	1.01325
Q5TDH0	Protein DDI1 homolog 2	DDI2	3	3	14.3	44.522	27.72	7	23.5087	23.331	0.996269	23.3812	0.994576	23.3024	23.4862	1.00789	23.4325	1.00558
Q5TFE4	5-nucleotidase domain-containing protein 1	NT5DC1	1	1	4.4	51.844	23.55	3	21.8977	21.6457	0.998979	21.852	0.99791	21.7081	22.0797	1.01712	21.6076	0.995369
Q5UIP0	Telomere-associated protein RIF1	RIF1	4	4	2.9	274.46	16.257	4	22.2049	21.9072	0.987324	22.0103	0.991235	21.8572	22.1423	1.01304	22.123	1.01216
Q5VT52	Regulation of nuclear pre-mRNA domain-containing protein 2	RPRD2	6	6	6.7	156.02	145.91	28	24.662	24.5781	0.996607	24.503	0.993553	24.5334	24.6425	1.00445	24.5672	1.00137
Q5VTL8	Pre-mRNA-splicing factor 38B	PRPF38B	2	2	5.7	64.467	9.5446	3	21.1766	21.099	0.996268	21.2159	1.00186	21.3539	21.6308	1.01296	20.5068	0.960327
Q5VTR2	E3 ubiquitin-protein ligase BRE1A	RNF20	6	6	7.9	113.66	47.854	8	22.1049	22.343	0.999949	22.5272	1.0191	22.2934	22.4781	1.00828	22.2035	0.995967
Q5VW32	BRO1 domain-containing protein BROX	BROX	1	1	4.9	46.476	17.438	4	22.6036	22.6256	1.00738	22.8972	1.01299	22.5969	22.8241	1.01006	22.7054	1.0048
Q5VYK3	Proteasome-associated protein ECM29 homolog	ECM29	14	14	9.8	204.29	146.15	27	23.7028	23.6671	1.00147	23.7968	1.00396	23.5445	23.6092	1.00275	24.0131	1.0199
Q5ZPR3	CD276 antigen	CD276	1	1	3	57.235	51.318	5	21.1112	21.2504	0.9986	21.1263	1.00071	21.4042	21.0113	0.981644	21.0724	0.984501
Q9Y4E1	WASH complex subunit FAM21C;WASH complex subunit FAM21A	FAM21C	3	3	3.4	144.91	16.199	5	21.3598	21.1791	0.998529	21.4389	1.0037	21.185	21.6845	1.02358	21.1082	0.996375
Q66K74	Microtubule-associated protein 1S;MAP1S heavy chain;MAP1S light chain	MAP1S	5	5	10.1	112.21	14.343	8	22.2074	22.3785	1.00346	22.3559	1.00669	22.2441	22.4903	1.01107	22.2074	0.998352
Q68CQ4	Digestive organ expansion factor homolog	DIEXF	3	3	6.3	87.054	8.6549	4	22.6605	23.0391	0.998698	22.5431	0.994821	22.4352	22.8098	1.0167	22.9976	1.02507
Q68E01	Integrator complex subunit 3	INTS3	3	3	4.4	118.07	32.586	4	17.1988	15.7838	1.00509	15.7444	0.91544	16.2682	16.2104	0.996447	16.2484	0.998783
Q68EM7	Rho GTPase-activating protein 17	ARHGAP17	5	5	7.3	95.436	39.493	6	21.026	20.384	0.968648	20.661	0.982639	20.4643	20.8084	1.01681	20.7983	1.01632
Q69YN4	Protein virilizer homolog	KIAA1429	3	3	1.9	202.02	3.4794	5	21.2931	21.3052	0.999375	21.3789	1.00403	21.2985	21.1825	0.994557	21.4962	1.00928
Q6DKI1	60S ribosomal protein L7-like 1	RPL7L1	5	5	22.4	29.669	52.645	17	24.0022	24.1247	1.00292	24.3105	1.01284	24.1077	24.0671	0.998316	24.2627	1.00643
Q6DKJ4	Nucleoredoxin	NXN	3	3	10.1	48.392	29.635	15	23.4065	23.07	0.986095	23.1121	0.987424	23.2024	23.4553	1.0109	22.9309	0.9883
Q6EEV4	DNA-directed RNA polymerase II subunit GRINL1A, isoforms 4/5	POLR2M	1	1	16.2	15.131	28.256	6	22.6183	22.8091	1.01114	22.9391	1.01418	22.6921	22.7214	1.00129	22.9529	1.01149
Q6FI81	Anamorsin	CIAPIN1	5	5	25.6	33.582	131.51	27	25.4446	25.5262	0.999833	25.3656	0.996897	25.549	25.283	0.989587	25.5044	0.998253
Q6GMV2	SET and MYND domain-containing protein 5	SMYD5	2	2	6.9	47.34	5.3124	3	21.2633	21.7632	1.0151	21.4661	1.00954	21.5034	21.3737	0.993965	21.6155	1.00521
Q6IA86	Elongator complex protein 2	ELP2	2	2	3.5	92.499	8.3674	5	24.2008	24.6374	1.02175	25.3261	1.0465	24.2898	24.3889	1.00408	25.4855	1.04922
Q6IAA8	Ragulator complex protein LAMTOR1	LAMTOR1	2	2	34.2	17.745	42.856	11	22.6593	22.3544	0.991821	22.4415	0.99039	22.4073	22.5924	1.00826	22.4555	1.00215
Q6IBS0	Twinfilin-2	TWF2	2	2	9.7	39.548	12.841	6	23.3071	22.9063	0.984995	22.936	0.984079	23.3333	22.9981	0.985634	22.8179	0.977911
Q6KC79	Nipped-B-like protein	NIPBL	2	2	1.6	316.05	11.097	3	21.104	20.5729	0.98143	20.8285	0.986944	20.6789	20.5817	0.9953	21.2448	1.02737
Q6NTF9	Rhomboid domain-containing protein 2	RHBDD2	1	1	4.4	39.202	4.0758	2	21.5072	21.1287	0.983006	21.0384	0.978206	21.2678	21.5615	1.01381	20.8451	0.980125
Q6NUK1	Calcium-binding mitochondrial carrier protein SCaMC-1	SLC25A24	6	6	13	53.354	14.849	14	24.8132	24.8716	1.00351	24.8629	1.002	24.885	24.8285	0.99773	24.8342	0.997956
Q6NXE6	Armadillo repeat-containing protein 6	ARMC6	6	6	17.4	54.141	44.248	18	24.4573	24.1503	0.991344	24.2021	0.989567	24.2972	24.4643	1.00687	24.0481	0.989748
Q6NZY4	Zinc finger CCHC domain-containing protein 8	ZCCHC8	3	3	5	78.576	40.859	7	23.8649	24.1576	1.01294	24.4758	1.0256	23.9837	23.8565	0.994694	24.6581	1.02812
Q6P1J9	Parafibromin	CDC73	4	4	11.3	60.576	40.599	20	23.1834	23.1982	1.00277	23.2992	1.00499	23.3344	23.3541	1.00084	22.9922	0.985335
Q6P2E9	Enhancer of mRNA-decapping protein 4	EDC4	17	17	15.6	151.66	278.76	50	25.8485	25.7209	0.997887	25.9356	1.00337	25.7151	25.9242	1.00813	25.8658	1.00586
Q6P2Q9	Pre-mRNA-processing-splicing factor 8	PRPF8	49	49	24.2	273.6	323.31	182	27.9015	27.8659	0.999027	27.8001	0.996363	27.8664	27.9211	1.00196	27.7799	0.996897
Q6P3W7	SCY1-like protein 2	SCYL2	3	3	4.7	103.71	9.5099	4	20.5264	20.7271	1.00942	20.7842	1.01256	20.6262	20.7281	1.00494	20.6835	1.00278
Q6P587	Acylpyruvase FAHD1, mitochondrial	FAHD1	1	1	6.2	24.843	18.707	4	23.2528	23.0984	0.996566	22.9249	0.985897	23.1023	23.1848	1.00357	22.989	0.995096
Q6P6C2	RNA demethylase ALKBH5	ALKBH5	4	4	13.7	44.255	27.681	9	22.4881	22.0973	0.988322	22.2847	0.990954	22.2617	22.5563	1.01323	22.0522	0.990591
Q6P996	Pyridoxal-dependent decarboxylase domain-containing protein 1	PDXDC1	1	1	2.4	86.706	23.974	3	17.6357	17.935	1.01511	18.0205	1.02182	17.7956	17.7487	0.997365	18.0467	1.01411
Q6PCB5	Round spermatid basic protein 1-like protein	RSBN1L	3	3	6.4	94.868	30.163	3	21.5047	21.4755	1.00516	21.7506	1.01143	21.5658	21.7327	1.00774	21.4322	0.993805
Q6PD62	RNA polymerase-associated protein CTR9 homolog	CTR9	5	5	5.9	133.5	21.613	8	23.4131	23.38	0.997689	23.3598	0.997726	23.3532	23.4897	1.00584	23.31	0.998149
Q6PJT7	Zinc finger CCCH domain-containing protein 14	ZC3H14	2	2	4.2	82.875	12.807	3	19.2536	19.458	1.01105	19.5781	1.01685	19.3943	19.2877	0.994502	19.6077	1.011
Q6PKG0	La-related protein 1	LARP1	9	9	14.2	123.51	263.64	23	24.3898	24.4386	1.00013	24.6585	1.01102	24.5264	24.447	0.996763	24.5135	0.999475
Q6PL18	ATPase family AAA domain-containing protein 2	ATAD2	8	8	8	158.55	65.404	20	24.4195	24.6288	1.01397	24.7413	1.01318	24.6639	24.7336	1.00282	24.3921	0.988977
Q6QNY1	Biogenesis of lysosome-related organelles complex 1 subunit 2	BLOC1S2	3	3	34.5	15.961	17.483	6	21.5246	21.7674	1.01527	21.8921	1.01708	21.6469	21.6865	1.00183	21.8507	1.00941
Q6SPF0	Atherin	SAMD1	6	6	22.5	56.051	107.9	16	22.0959	22.212	1.00833	22.2492	1.00694	22.1749	22.035	0.99369	22.3472	1.00777
Q6SZW1	Sterile alpha and TIR motif-containing protein 1	SARM1	7	7	14.8	79.387	57.102	13	21.7738	22.0212	1.00888	21.8854	1.00513	21.8301	21.8452	1.00069	22.0051	1.00802
Q6UB35	Monofunctional C1-tetrahydrofolate synthase, mitochondrial	MTHFD1L	6	6	8.4	105.79	24.269	16	25.0798	24.9551	0.996564	25.1368	1.00228	24.9536	25.2056	1.0101	25.0125	1.00236
Q6UN15	Pre-mRNA 3-end-processing factor FIP1	FIP1L1	3	3	7.9	66.526	75.293	15	24.2599	24.2622	1.00258	24.4009	1.00581	24.2477	24.3088	1.00252	24.3664	1.0049
Q6UW63	KDEL motif-containing protein 1	KDELC1	1	1	3.4	58.042	2.7004	3	20.5635	20.8336	1.00666	20.5926	1.00142	20.6009	20.5794	0.998956	20.8093	1.01011
Q6UW68	Transmembrane protein 205	TMEM205	3	3	16.9	21.198	21.326	7	20.4761	21.0494	1.01922	20.8673	1.01911	20.6342	20.6613	1.00131	21.0974	1.02245
Q6UWP7	Lysocardiolipin acyltransferase 1	LCLAT1	1	1	2.2	48.92	2.9736	4	18.666	18.7501	1.00498	18.7045	1.00206	18.6453	18.8334	1.01009	18.6419	0.999821
Q6UX04	Peptidyl-prolyl cis-trans isomerase CWC27 homolog	CWC27	4	4	14.2	53.846	65.348	8	20.0293	20.1291	1.0044	19.8231	0.989703	19.9438	20.274	1.01655	19.7635	0.99096
Q6UXN9	WD repeat-containing protein 82	WDR82	4	4	24.3	35.079	11.978	11	23.2204	23.3947	1.00364	23.3549	1.00579	23.3844	23.0233	0.984558	23.5623	1.00761
Q6WCQ1	Myosin phosphatase Rho-interacting protein	MPRIP	2	2	3.6	116.53	16.764	5	18.7252	18.9722	1.0108	18.8326	1.00573	18.6377	19.0969	1.02464	18.7955	1.00846
Q6Y7W6	PERQ amino acid-rich with GYF domain-containing protein 2	GIGYF2	4	4	5.9	150.07	91.509	15	23.1158	22.7554	0.985525	22.7781	0.985392	22.9296	23.077	1.00643	22.6426	0.987483
Q6YN16	Hydroxysteroid dehydrogenase-like protein 2	HSDL2	1	1	4.3	45.394	4.9504	5	22.3793	21.8854	0.947903	21.9891	0.982564	22.3689	22.3297	0.998251	21.5552	0.963627
Q6YP21	Kynurenine--oxoglutarate transaminase 3	CCBL2	1	1	2.9	51.4	8.6009	3	21.6812	21.856	1.00843	21.9838	1.01396	21.8044	21.677	0.994157	22.0395	1.01078
Q6ZMZ3	Nesprin-3	SYNE3	1	1	0.9	112.22	-2	2	21.8024	21.501	0.982976	20.1554	0.924458	21.358	21.3055	0.997545	20.7952	0.973651
Q6ZN17	Protein lin-28 homolog B	LIN28B	2	2	15.6	27.083	38.905	8	22.1993	22.7212	1.01681	22.7296	1.02389	22.6246	21.863	0.966339	23.1625	1.02378
Q6ZU35	Uncharacterized protein KIAA1211	KIAA1211	3	3	4.3	136.76	110.85	5	17.6194	17.8582	1.01355	17.6194	1	17.4004	17.5342	1.00769	18.1625	1.0438
Q702N8	Xin actin-binding repeat-containing protein 1	XIRP1	1	1	0.4	198.56	1.8593	4	21.3194	21.1803	0.997839	21.0814	0.988836	21.174	21.4173	1.01149	20.9899	0.991302
Q71U36	Tubulin alpha-1A chain;Tubulin alpha-1C chain;Tubulin alpha-8 chain	TUBA1A	28	0	62.7	50.135	27.239	153	28.8335	28.4301	0.986664	27.5464	0.955363	28.6464	28.7505	1.00363	27.4131	0.956945
Q75T13	GPI inositol-deacylase	PGAP1	2	2	3	105.38	12.99	10	22.6271	22.3508	0.991961	22.3208	0.986465	22.3858	22.6093	1.00998	22.3035	0.996322
Q7KZ85	Transcription elongation factor SPT6	SUPT6H	9	9	7.3	199.07	72.781	16	24.5785	24.5539	1.00037	24.5101	0.997217	24.5796	24.4635	0.995275	24.5994	1.0008
Q7KZF4	Staphylococcal nuclease domain-containing protein 1	SND1	34	34	42.3	102	323.31	166	28.1939	28.1109	0.996356	28.1929	0.999966	28.0802	28.11	1.00106	28.3075	1.0081
Q7L014	Probable ATP-dependent RNA helicase DDX46	DDX46	25	25	30.7	117.36	323.31	121	27.3173	27.4178	1.00361	27.5477	1.00843	27.3462	27.3278	0.999328	27.609	1.00961
Q7L099	Protein RUFY3	RUFY3	2	2	4.7	52.964	26.102	5	21.7125	21.802	1.00267	21.8212	1.00501	21.6505	21.8989	1.01147	21.7864	1.00628
Q7L1Q6	Basic leucine zipper and W2 domain-containing protein 1	BZW1	3	3	8.4	48.043	55.877	4	19.5878	19.1876	0.985334	19.4249	0.991682	19.022	19.7825	1.03998	19.3958	1.01965
Q7L2E3	Putative ATP-dependent RNA helicase DHX30	DHX30	6	6	7.1	133.94	39.332	15	23.7825	23.904	1.00382	23.9924	1.00883	23.8388	23.8687	1.00125	23.9714	1.00556
Q7L2H7	Eukaryotic translation initiation factor 3 subunit M	EIF3M	5	5	22.7	42.502	166.15	38	25.0774	24.8319	0.990604	24.7933	0.98867	24.9432	25.0459	1.00412	24.7134	0.990787
Q7L2J0	7SK snRNA methylphosphate capping enzyme	MEPCE	3	3	5.2	74.354	17.023	8	20.1452	19.9974	0.997302	20.0175	0.993661	19.9436	19.8685	0.996238	20.348	1.02028
Q7L576	Cytoplasmic FMR1-interacting protein 1;Cytoplasmic FMR1-interacting protein 2	CYFIP1	6	6	5.1	145.18	35.346	15	23.9446	23.9985	1.00483	23.9581	1.00056	23.9095	23.838	0.99701	24.1537	1.01021
Q7L5D6	Golgi to ER traffic protein 4 homolog	GET4	2	2	8.6	36.504	77.692	12	23.7903	23.1235	0.96912	22.805	0.958581	23.4083	23.3899	0.999213	22.9206	0.979166
Q7L5N1	COP9 signalosome complex subunit 6	COPS6	6	6	28.4	36.163	46.63	17	25.9755	25.9575	1.00179	25.8569	0.995433	26.0082	25.8589	0.994262	25.9229	0.99672
Q7L9L4	MOB kinase activator 1B;MOB kinase activator 1A	MOB1B	4	4	19.4	25.091	11.358	9	24.3455	24.1977	0.993811	24.2499	0.996075	24.2821	24.3347	1.00217	24.1764	0.995648
Q7LBC6	Lysine-specific demethylase 3B	KDM3B	7	7	6.6	191.58	59.664	13	23.8655	23.7842	0.997347	23.7388	0.994692	23.9732	23.8998	0.996937	23.5155	0.980906
Q7LBR1	Charged multivesicular body protein 1b	CHMP1B	2	2	8	22.109	1.8996	3	21.4083	22.101	1.02212	21.8728	1.0217	21.6195	21.5926	0.998754	22.1702	1.02547
Q7RTV0	PHD finger-like domain-containing protein 5A	PHF5A	4	4	42.7	12.405	48.575	11	22.9094	23.2557	1.01139	23.1807	1.01184	23.1111	22.879	0.989959	23.3556	1.01058
Q7Z2W4	Zinc finger CCCH-type antiviral protein 1	ZC3HAV1	3	3	5.4	101.43	11.987	3	20.9262	20.607	0.997514	20.8798	0.997784	20.8387	20.6238	0.989687	20.9505	1.00536
Q7Z3K3	Pogo transposable element with ZNF domain	POGZ	10	10	10.4	155.34	97.814	32	24.9895	25.0659	1.00443	25.2182	1.00915	25.0386	25.0524	1.00055	25.1826	1.00575
Q7Z406	Myosin-14	MYH14	7	2	4.2	227.87	12.141	15	23.7429	23.5608	0.992004	23.4591	0.988047	23.6771	23.6628	0.999399	23.4229	0.989265
Q7Z460	CLIP-associating protein 1	CLASP1	3	2	2.9	169.45	26.573	5	22.6427	22.2126	0.990035	22.2507	0.982688	22.4308	22.6139	1.00816	22.0613	0.983526
Q7Z478	ATP-dependent RNA helicase DHX29	DHX29	5	4	5	155.23	28.55	13	21.148	21.4652	1.01293	21.4151	1.01263	21.2561	21.3464	1.00425	21.4258	1.00799
Q7Z4S6	Kinesin-like protein KIF21A	KIF21A	32	31	27.5	187.18	323.31	124	26.8871	26.9492	0.999879	26.7531	0.995015	26.9504	26.7156	0.991288	26.9236	0.999004
Q7Z4V5	Hepatoma-derived growth factor-related protein 2	HDGFRP2	6	5	11.6	74.316	11.158	11	23.4432	23.5716	1.00335	23.5046	1.00262	23.5164	23.4206	0.995928	23.5824	1.00281
Q7Z4W1	L-xylulose reductase	DCXR	4	4	18	25.913	15.446	10	23.3484	23.5142	1.00546	23.4669	1.00508	23.4807	23.272	0.991113	23.5767	1.00409
Q7Z5J8	Ankyrin and armadillo repeat-containing protein	ANKAR	1	1	0.7	162.02	-2	2	22.2645	21.8541	0.988738	22.0041	0.988301	22.0181	22.3522	1.01518	21.7524	0.987936
Q7Z5K2	Wings apart-like protein homolog	WAPAL	2	2	2.3	132.94	6.4548	2	20.4546	20.7327	1.00977	20.7701	1.01543	20.6899	20.1956	0.976109	21.0719	1.01846
Q7Z5L9	Interferon regulatory factor 2-binding protein 2	IRF2BP2	2	2	7.2	61.024	29.555	6	20.8213	21.2085	1.01242	20.987	1.00796	21.1463	20.5442	0.97153	21.3264	1.00852
Q7Z6I8	UPF0461 protein C5orf24	C5orf24	1	1	5.9	20.132	1.9656	2	17.3728	17.2606	1.00408	17.2316	0.991872	17.2495	17.5562	1.01778	17.0593	0.988977
Q7Z6Z7	E3 ubiquitin-protein ligase HUWE1	HUWE1	8	8	2.7	481.89	99.551	20	23.6222	23.6137	1.00007	23.6183	0.999836	23.585	23.5711	0.999411	23.6981	1.00479
Q7Z7F0	UPF0469 protein KIAA0907	KIAA0907	2	2	5.2	64.845	7.051	3	20.4861	20.6719	1.0039	20.5532	1.00328	20.5373	20.7168	1.00874	20.4571	0.996098
Q7Z7H8	39S ribosomal protein L10, mitochondrial	MRPL10	1	1	7.3	29.282	62.334	9	22.2204	21.8644	0.98755	22.0667	0.993084	22.1196	22.3924	1.01233	21.6395	0.978297
Q7Z7K0	COX assembly mitochondrial protein homolog	CMC1	1	1	9.4	12.49	6.1955	3	18.9356	19.0254	1.00495	19.0119	1.00403	19.0038	18.8835	0.99367	19.0856	1.0043
Q7Z7K6-3	Centromere protein V	CENPV	7	7	28.7	29.73	110.06	44	25.907	25.8824	0.999982	25.8062	0.99611	25.8632	26.0017	1.00536	25.7307	0.994877
Q86U42	Polyadenylate-binding protein 2	PABPN1	5	5	22.5	32.749	85.817	41	27.6042	27.5314	0.997166	27.5437	0.997808	27.6081	27.5758	0.998832	27.4954	0.995918
Q86U86	Protein polybromo-1	PBRM1	5	5	4.1	192.95	13.918	8	22.6576	22.647	0.998511	22.6622	1.0002	22.6721	22.7244	1.00231	22.5703	0.99551
Q86UE4	Protein LYRIC	MTDH	4	4	11.9	63.836	69.982	6	20.424	20.5484	1.00529	20.33	0.995398	20.3612	20.612	1.01232	20.3293	0.998435
Q86UK7	Zinc finger protein 598	ZNF598	4	4	6.4	98.636	12.766	7	20.6429	20.8335	1.00157	20.4698	0.991611	20.8233	20.8101	0.999363	20.3128	0.975481
Q86UP2	Kinectin	KTN1	17	17	17.4	156.27	180.54	52	26.2404	26.1043	0.994831	26.1408	0.996204	26.2006	26.1857	0.999429	26.0992	0.996129
Q86UY6	N-alpha-acetyltransferase 40	NAA40	1	1	5.1	27.194	13.995	3	22.8106	22.401	0.98469	22.5374	0.988023	22.5845	22.8655	1.01244	22.299	0.987359
Q86V81	THO complex subunit 4	ALYREF	9	9	42.8	26.888	323.31	146	27.877	27.8049	0.997853	27.7734	0.996285	27.8843	27.9217	1.00134	27.6492	0.991568
Q86VM9	Zinc finger CCCH domain-containing protein 18	ZC3H18	4	4	7.6	106.38	111.76	8	20.6248	20.8787	1.01087	20.5905	0.998337	20.8242	20.3713	0.978251	20.8986	1.00357
Q86VP6	Cullin-associated NEDD8-dissociated protein 1	CAND1	37	37	34.1	136.37	323.31	235	28.7287	28.7133	0.999379	28.7817	1.00185	28.7109	28.7285	1.00061	28.7843	1.00256
Q86VV8	Rotatin	RTTN	3	3	1.5	248.63	3.5892	7	23.8831	24.0625	1.00566	23.8499	0.99861	23.9879	23.7492	0.990046	24.0585	1.00294
Q86W42	THO complex subunit 6 homolog	THOC6	6	6	27.3	37.535	28.234	11	24.2056	24.0365	0.993282	24.1416	0.997356	24.0932	24.1549	1.00256	24.1357	1.00176
Q86X10	Ral GTPase-activating protein subunit beta	RALGAPB	4	4	4.8	166.8	41.101	5	21.3764	21.436	1.00624	21.7666	1.01825	21.4011	21.4491	1.00224	21.7287	1.01531
Q86XP3	ATP-dependent RNA helicase DDX42	DDX42	16	16	26.4	102.97	240.97	62	26.2217	26.2641	0.999679	26.1688	0.997981	26.2238	26.1457	0.997022	26.285	1.00234
Q86XR7-2	Transmembrane emp24 domain-containing protein 7	TMED7	1	1	2.5	46.172	10.268	5	19.2706	19.6749	1.02337	19.5082	1.01233	19.4735	19.5663	1.00476	19.414	0.996941
Q8IUE6	Histone H2A type 2-B	HIST2H2AB	8	2	41.5	13.995	25.111	21	22.9747	23.0622	1.00329	23.2746	1.01305	23.0251	23.122	1.00421	23.1644	1.00605
Q8IV08	Phospholipase D3	PLD3	5	5	13.9	54.705	75.588	50	26.6497	26.5772	0.996552	26.6129	0.998622	26.5646	26.6913	1.00477	26.584	1.00073
Q8IVD9	NudC domain-containing protein 3	NUDCD3	1	1	4.2	40.822	5.1954	16	22.4363	22.1955	0.99291	22.4203	0.999288	22.2453	22.5866	1.01534	22.2201	0.998869
Q8IVM0	Coiled-coil domain-containing protein 50	CCDC50	1	1	2.9	35.822	3.0956	2	20.3773	20.438	1.00638	20.1066	0.986717	20.4222	20.5382	1.00568	19.9615	0.977441
Q8IWA0	WD repeat-containing protein 75	WDR75	3	3	6.1	94.498	23.496	6	21.227	20.6893	0.97906	21.0081	0.989688	20.9422	21.2229	1.0134	20.7593	0.991263
Q8IWS0	PHD finger protein 6	PHF6	8	8	26.6	41.29	33.089	21	23.5433	23.8059	1.00526	23.5819	1.00164	23.577	23.4189	0.993291	23.9352	1.01519
Q8IWT0	Protein archease	ZBTB8OS	1	1	6	19.491	5.0302	3	22.3518	21.927	0.984981	22.1643	0.99161	22.0958	22.371	1.01246	21.9763	0.994595
Q8IWX8	Calcium homeostasis endoplasmic reticulum protein	CHERP	7	7	11.9	103.7	78.472	19	23.9859	24.142	1.0038	24.1103	1.00519	24.0667	23.8834	0.992384	24.2881	1.0092
Q8IX01	SURP and G-patch domain-containing protein 2	SUGP2	8	8	10.5	120.21	43.794	18	25.7863	25.4068	0.979582	24.8458	0.963525	25.8107	25.2318	0.97757	24.9964	0.968451
Q8IX12	Cell division cycle and apoptosis regulator protein 1	CCAR1	10	10	10.5	132.82	61.5	23	23.411	23.5608	1.00635	23.4777	1.00285	23.4735	23.1747	0.987269	23.8013	1.01396
Q8IXH7	Negative elongation factor C/D	NELFCD	3	3	9	66.246	58.881	11	22.819	22.6055	0.995184	22.939	1.00526	22.7845	22.9451	1.00705	22.6339	0.993389
Q8IXM6	Nurim	NRM	1	1	7.6	29.379	57.505	5	23.0171	22.7655	0.992128	22.8026	0.990678	22.8939	22.981	1.0038	22.7103	0.991977
Q8IXT5	RNA-binding protein 12B	RBM12B	16	16	22.3	118.1	92.649	28	24.6406	24.5071	0.995808	24.5752	0.997343	24.5581	24.6625	1.00425	24.5023	0.997728
Q8IY37	Probable ATP-dependent RNA helicase DHX37	DHX37	2	2	1.7	129.54	3.1154	4	19.2244	19.4465	1.01108	19.3798	1.00808	19.3484	19.1017	0.987251	19.6006	1.01303
Q8IY67-2	Ribonucleoprotein PTB-binding 1	RAVER1	11	11	25.3	77.859	94.954	17	23.5279	23.4402	0.995999	23.4388	0.996216	23.501	23.4044	0.99589	23.5014	1.00002
Q8IY81	pre-rRNA processing protein FTSJ3	FTSJ3	9	9	17.9	96.557	189.1	41	25.8446	25.8052	0.998544	25.9295	1.00328	25.8041	25.9445	1.00544	25.8307	1.00103
Q8IYB3	Serine/arginine repetitive matrix protein 1	SRRM1	3	3	7	102.33	44.021	15	24.5201	24.4597	0.994328	24.2668	0.989672	24.4863	24.5492	1.00257	24.2111	0.98876
Q8IYB5	Stromal membrane-associated protein 1	SMAP1	3	3	7.1	50.386	35.844	9	23.153	23.23	1.00007	23.3137	1.00694	23.2283	23.1335	0.995922	23.3349	1.00459
Q8IYT4	Katanin p60 ATPase-containing subunit A-like 2	KATNAL2	1	1	2.2	61.252	19.156	19	26.1016	26.1303	1.00011	26.1846	1.00318	26.1726	26.0261	0.994404	26.2178	1.00173
Q8IZ40	REST corepressor 2	RCOR2	4	4	12	58.011	23.262	10	24.3266	24.0558	0.989428	24.0754	0.989674	24.4153	24.3286	0.996448	23.7138	0.971267
Q8IZ69	tRNA (uracil-5-)-methyltransferase homolog A	TRMT2A	1	1	2.9	68.725	49.101	2	18.5953	18.8526	1.00361	18.74	1.00778	18.986	18.2059	0.95891	18.9961	1.00053
Q8IZL8	Proline-, glutamic acid- and leucine-rich protein 1	PELP1	6	6	8.4	119.7	43.202	25	23.3255	23.3084	0.998736	23.2722	0.997714	23.2907	23.4556	1.00708	23.1597	0.994374
Q8N0U8	Vitamin K epoxide reductase complex subunit 1-like protein 1	VKORC1L1	3	3	15.9	19.835	6.5877	7	22.0059	22.0521	1.00018	22.0052	0.99997	22.1447	22.2164	1.00324	21.7021	0.980013
Q9NZ94	Neuroligin-3;Neuroligin-4, X-linked;Neuroligin-4, Y-linked;Neuroligin-2	NLGN3	1	1	1.5	93.894	3.8778	2	22.1358	21.7889	0.98977	21.9842	0.993151	21.9196	22.2069	1.0131	21.7824	0.993739
Q8N0X7	Spartin	SPG20	4	4	7.2	72.832	12.59	6	22.1081	21.8644	0.991635	21.7117	0.982068	21.9899	21.9514	0.998248	21.7429	0.988768
Q8N126	Cell adhesion molecule 3	CADM3	1	1	2.3	43.299	2.7471	9	22.7652	22.2678	0.991983	22.1578	0.973319	22.3293	22.6016	1.01219	22.2601	0.996901
Q8N163	Cell cycle and apoptosis regulator protein 2	CCAR2	20	20	31.1	102.9	323.31	81	26.4416	26.3362	0.99671	26.4049	0.998615	26.3256	26.4328	1.00407	26.4243	1.00375
Q8N1B4	Vacuolar protein sorting-associated protein 52 homolog	VPS52	1	1	1.8	82.22	5.8905	2	18.8299	18.77	0.999173	18.7565	0.9961	18.8563	18.9092	1.0028	18.5908	0.98592
Q8N1F7	Nuclear pore complex protein Nup93	NUP93	12	12	18.7	93.487	62.465	33	25.1497	25.03	0.995052	25.0164	0.994698	25.0943	25.1439	1.00197	24.958	0.994566
Q8N1G0	Zinc finger protein 687	ZNF687	3	3	3.8	129.53	16.834	4	20.2563	20.5075	1.00954	20.4425	1.00919	20.3638	20.4537	1.00442	20.3888	1.00123
Q8N1G2	Cap-specific mRNA (nucleoside-2-O-)-methyltransferase 1	CMTR1	3	3	4.1	95.32	3.6975	4	23.2859	23.7413	1.01589	23.7085	1.01815	23.6161	23.5428	0.996898	23.5768	0.998336
Q8N1G4	Leucine-rich repeat-containing protein 47	LRRC47	16	16	38.9	63.472	166.36	46	25.6927	25.6759	0.999833	25.7728	1.00312	25.7091	25.6837	0.999012	25.7486	1.00153
Q8N1W1	Rho guanine nucleotide exchange factor 28	ARHGEF28	1	1	0.7	191.89	4.906	2	19.338	19.0993	0.995628	18.8486	0.974692	19.2427	19.1956	0.997556	18.8477	0.979473
Q8N201	Integrator complex subunit 1	INTS1	2	2	1.3	244.29	7.897	2	18.4567	18.5661	1.00522	18.706	1.01351	18.6387	18.5744	0.996548	18.5157	0.993401
Q8N257	Histone H2B type 3-B	HIST3H2BB	10	1	63.5	13.908	1.8737	4	18.9711	18.5434	0.991578	18.7415	0.987897	18.7178	19.1013	1.02048	18.4369	0.984989
Q8N3U4	Cohesin subunit SA-2	STAG2	3	3	4.2	141.32	17.711	5	22.9748	23.1382	1.01789	23.5484	1.02497	22.936	23.3382	1.01754	23.3872	1.01967
Q8N474	Secreted frizzled-related protein 1	SFRP1	1	1	5.1	35.385	7.033	3	22.5071	22.179	0.985068	22.5134	1.00028	22.3909	22.5452	1.00689	22.2635	0.994313
Q8N4V1	Membrane magnesium transporter 1	MMGT1	1	1	18.3	14.686	47.41	3	21.1264	21.1865	1.00012	21.3444	1.01032	21.2414	20.8381	0.981012	21.5777	1.01583
Q8N511	Transmembrane protein 199	TMEM199	1	1	7.2	23.13	23.387	4	20.5288	20.4894	0.998332	20.4017	0.993809	20.5634	20.4787	0.995884	20.3778	0.990976
Q8N5K1	CDGSH iron-sulfur domain-containing protein 2	CISD2	2	2	20.7	15.278	26.956	9	24.2857	24.3244	0.998745	24.0954	0.992164	24.2898	24.0982	0.992112	24.3175	1.00114
Q8N5M4	Tetratricopeptide repeat protein 9C	TTC9C	1	1	8.8	20.012	13.194	4	22.3599	22.4244	1.00314	22.4894	1.00579	22.4114	22.3744	0.998352	22.4879	1.00341
Q8N668	COMM domain-containing protein 1	COMMD1	2	2	16.3	21.178	9.4242	8	24.9104	24.7912	0.991633	24.4424	0.981213	24.9445	24.5737	0.985135	24.6257	0.987218
Q8N684	Cleavage and polyadenylation specificity factor subunit 7	CPSF7	7	7	18	52.049	52.617	17	24.1857	24.285	0.999973	24.3862	1.00829	24.2167	24.2826	1.00272	24.3577	1.00582
Q8N6H7	ADP-ribosylation factor GTPase-activating protein 2	ARFGAP2	2	2	5	56.72	23.878	5	23.6765	23.7302	1.00379	23.8655	1.00798	23.6655	23.8073	1.00599	23.7994	1.00566
Q8N6R0	Methyltransferase-like protein 13	METTL13	4	4	9.3	78.767	35.43	7	22.1131	21.7066	0.993111	22.0708	0.998089	21.8978	22.1152	1.00993	21.8775	0.999071
Q8N6T3	ADP-ribosylation factor GTPase-activating protein 1	ARFGAP1	2	2	6.2	44.667	6.2892	3	22.1108	21.784	0.989247	21.7571	0.984005	21.9308	22.0826	1.00692	21.6384	0.986667
Q8N766	ER membrane protein complex subunit 1	EMC1	2	2	4.3	111.76	42.767	5	21.9086	22.2167	1.0119	22.1576	1.01137	22.0355	21.886	0.993219	22.3614	1.01479
Q8N7H5	RNA polymerase II-associated factor 1 homolog	PAF1	5	5	12.1	59.975	29.447	8	21.2819	21.9552	1.02838	21.7209	1.02063	21.724	21.7002	0.998908	21.5338	0.991246
Q8N8A6	ATP-dependent RNA helicase DDX51	DDX51	3	3	5.9	72.456	4.0046	3	21.8528	21.5222	0.987757	21.3744	0.97811	21.5541	21.5375	0.99923	21.6578	1.00481
Q8N8S7-3	Protein enabled homolog	ENAH	5	5	10.9	60.348	80.334	14	21.7661	22.1708	1.01496	21.9852	1.01006	21.9536	21.8916	0.997176	22.0768	1.00561
Q8N9N7	Leucine-rich repeat-containing protein 57	LRRC57	3	3	21.3	26.754	21.466	5	22.6206	22.3198	0.990376	22.5249	0.995772	22.3761	22.6603	1.0127	22.4289	1.00236
Q8N9N8	Probable RNA-binding protein EIF1AD	EIF1AD	3	3	29.1	19.053	43.991	7	21.8618	22.0358	1.00691	22.0763	1.00981	21.8896	21.7346	0.992917	22.3496	1.02101
Q8N9Z2	Coiled-coil domain-containing protein 71L	CCDC71L	2	2	8.9	26.261	-2	4	24.7844	24.6016	0.999029	24.1071	0.972674	24.7232	24.8238	1.00407	23.9461	0.968565
Q8NAV1	Pre-mRNA-splicing factor 38A	PRPF38A	4	4	10.3	37.476	17.434	11	23.9269	24.0589	1.00235	24.1162	1.00791	24.0651	23.9169	0.993843	24.1199	1.00228
Q8NBF2	NHL repeat-containing protein 2	NHLRC2	5	5	13.6	79.443	48.217	20	24.4585	24.336	0.995776	24.5412	1.00338	24.3623	24.5273	1.00677	24.4461	1.00344
Q8NBJ5	Procollagen galactosyltransferase 1	COLGALT1	2	2	4	71.635	7.0829	8	21.9323	22.3049	1.0132	22.2141	1.01285	22.1558	22.0794	0.996553	22.2162	1.00273
Q8NBJ7	Sulfatase-modifying factor 2	SUMF2	2	2	10.6	33.843	22.411	9	24.1368	23.8297	0.989533	23.829	0.987249	23.9304	24.2272	1.0124	23.638	0.987783
Q8NBS9	Thioredoxin domain-containing protein 5	TXNDC5	9	9	28.9	47.628	101.72	22	26.229	26.2012	1.0009	25.838	0.985092	26.3395	26.2789	0.997697	25.6498	0.973814
Q8NBT2	Kinetochore protein Spc24	SPC24	4	4	31.5	22.478	157.05	20	24.2056	23.9425	0.992224	24.0202	0.992343	24.0839	24.2635	1.00745	23.8208	0.989074
Q8NBU5	ATPase family AAA domain-containing protein 1	ATAD1	4	4	18.6	40.744	79.839	11	23.0009	22.6836	0.987659	22.859	0.993832	22.8183	23.0411	1.00976	22.684	0.994113
Q8NBX0	Saccharopine dehydrogenase-like oxidoreductase	SCCPDH	2	2	6.3	47.151	14.077	4	22.3835	22.7048	1.01317	22.6964	1.01398	22.5269	22.4369	0.996003	22.821	1.01306
Q8NC51	Plasminogen activator inhibitor 1 RNA-binding protein	SERBP1	14	14	39.7	44.965	211.85	105	27.1386	26.9504	0.995788	26.9681	0.99372	27.0652	27.1971	1.00487	26.7949	0.990014
Q8NCW5	NAD(P)H-hydrate epimerase	APOA1BP	3	3	19.4	31.674	14.349	6	22.9409	22.7408	0.993295	22.5457	0.982772	22.8558	22.7083	0.993548	22.6633	0.991576
Q8ND24	RING finger protein 214	RNF214	1	1	1.6	77.667	2.5976	3	20.3318	20.7757	1.03838	20.9046	1.02817	20.4244	20.8681	1.02172	20.7196	1.01445
Q8ND56	Protein LSM14 homolog A	LSM14A	3	3	10.2	50.529	87.171	13	23.8289	24.0156	1.00735	24.1018	1.01145	24.0243	23.6058	0.982583	24.3162	1.01215
Q8NDC0	MAPK-interacting and spindle-stabilizing protein-like	MAPK1IP1L	1	1	6.9	24.269	43.215	14	24.2253	24.1838	0.999749	24.3912	1.00685	24.1367	24.3121	1.00727	24.3515	1.0089
Q8NDH2	Coiled-coil domain-containing protein 168	CCDC168	3	3	1.7	277.95	2.0654	3	23.9593	23.6647	0.993664	23.2191	0.969107	23.6503	23.7526	1.00432	23.4402	0.991114
Q8NE71	ATP-binding cassette sub-family F member 1	ABCF1	18	18	27.5	95.925	323.31	86	26.7338	26.7933	1.00124	26.8031	1.00259	26.7396	26.7707	1.00117	26.82	1.00301
Q8NEJ9	Neuroguidin	NGDN	3	3	14.6	35.894	78.055	21	23.1867	22.9948	0.991073	23.0582	0.994457	22.9987	23.3233	1.01411	22.9176	0.996471
Q8NEU8	DCC-interacting protein 13-beta	APPL2	4	4	8.6	74.493	52.734	8	23.0184	22.7477	0.99317	22.9434	0.99674	22.871	22.8476	0.998977	22.9908	1.00524
Q8NEZ2	Vacuolar protein sorting-associated protein 37A	VPS37A	1	1	2	44.314	2.4058	3	21.1196	20.765	0.985646	20.319	0.962092	20.9221	21.1184	1.00938	20.1631	0.963721
Q8NEZ5	F-box only protein 22	FBXO22	5	5	20.8	44.508	57.917	12	23.7464	24.2109	1.01708	24.1083	1.01524	23.9337	23.9079	0.998922	24.224	1.01213
Q8NF37	Lysophosphatidylcholine acyltransferase 1	LPCAT1	3	3	5.1	59.151	16.531	7	22.2995	21.9134	0.986216	22.128	0.992311	22.1833	22.1869	1.00016	21.9709	0.990427
Q8NFF5	FAD synthase;Molybdenum cofactor biosynthesis protein-like region;FAD synthase region	FLAD1	8	8	23.5	65.265	183.93	35	25.2098	25.0977	0.996497	25.1049	0.995839	25.099	25.3824	1.01129	24.9309	0.993301
Q8NFH3	Nucleoporin Nup43	NUP43	3	3	10.8	42.15	76.532	16	26.8671	27.0644	1.00779	27.0335	1.00619	26.9651	26.9932	1.00104	27.0067	1.00154
Q8NFH4	Nucleoporin Nup37	NUP37	2	2	8.9	36.707	9.0594	5	23.6639	23.7421	1.00013	23.6153	0.997946	23.675	23.6811	1.00026	23.6653	0.999592
Q8NFW8	N-acylneuraminate cytidylyltransferase	CMAS	2	2	5.3	48.379	12.237	11	23.5552	23.7558	1.0078	23.8387	1.01203	23.6302	23.5291	0.99572	23.9904	1.01524
Q8NHH9	Atlastin-2	ATL2	1	1	2.6	66.228	3.489	3	22.9328	22.5233	0.987401	22.7264	0.991	22.6831	23.0273	1.01517	22.472	0.990692
Q8NI27	THO complex subunit 2	THOC2	8	8	6.2	182.77	42.35	15	24.0625	24.3885	1.00992	24.3172	1.01059	24.3408	23.9344	0.983304	24.493	1.00625
Q8NI36	WD repeat-containing protein 36	WDR36	6	6	8.6	105.32	85.914	16	23.8123	23.7099	1.00164	23.8128	1.00002	23.74	23.9408	1.00846	23.6543	0.996391
Q8TAD8	Smad nuclear-interacting protein 1	SNIP1	2	2	9.8	45.777	244.45	6	20.548	20.8216	1.01035	20.8132	1.01291	20.7305	20.8565	1.00608	20.5959	0.993509
Q8TAQ2	SWI/SNF complex subunit SMARCC2	SMARCC2	13	4	11.3	132.88	55.443	16	24.7759	24.6321	0.996033	24.6138	0.993459	24.6445	24.8278	1.00744	24.5495	0.996144
Q8TAT6	Nuclear protein localization protein 4 homolog	NPLOC4	5	5	10.9	68.119	54.919	15	23.9127	23.7762	0.995245	23.7216	0.992008	23.7529	24.0171	1.01112	23.6405	0.995268
Q8TB36	Ganglioside-induced differentiation-associated protein 1	GDAP1	1	1	2.8	41.345	5.4593	2	19.1665	19.2048	0.997407	19.0729	0.995116	19.1889	19.12	0.996409	19.1353	0.997203
Q8TBC4	NEDD8-activating enzyme E1 catalytic subunit	UBA3	5	5	20.7	51.852	75.825	13	24.2895	24.1655	0.995234	24.234	0.997715	24.1774	24.3339	1.00647	24.1777	1.00001
Q8TC07-2	TBC1 domain family member 15	TBC1D15	5	5	9.8	77.394	56.208	11	22.6976	22.8356	1.0063	22.8658	1.00741	22.7514	22.6732	0.996566	22.9744	1.0098
Q8TCS8	Polyribonucleotide nucleotidyltransferase 1, mitochondrial	PNPT1	9	9	13.5	85.95	41.837	28	25.4951	25.4244	0.995141	25.3075	0.992643	25.4114	25.3656	0.9982	25.45	1.00152
Q8TCT9	Minor histocompatibility antigen H13	HM13	2	2	9	41.488	17.477	13	25.2534	25.0581	0.992715	24.9301	0.987196	25.1567	25.3131	1.00622	24.7718	0.984703
Q8TD16	Protein bicaudal D homolog 2	BICD2	1	1	1.1	93.532	2.3308	1	17.9477	17.9373	0.999844	17.9543	1.00037	18.2054	18.1732	0.998231	17.4607	0.959091
Q8TD19	Serine/threonine-protein kinase Nek9	NEK9	1	1	1.7	107.17	2.0291	3	20.8064	21.2286	1.01609	21.262	1.0219	21.0926	20.9306	0.99232	21.2738	1.00859
Q8TD30	Alanine aminotransferase 2	GPT2	2	2	5.4	57.903	2.8209	6	22.7212	22.7576	1.0001	22.9259	1.00901	22.7253	22.7318	1.00029	22.9477	1.00979
Q8TD57	Dynein heavy chain 3, axonemal	DNAH3	2	2	0.5	470.77	-2	7	25.2946	25.261	0.997602	24.9668	0.987042	25.3525	25.1413	0.991669	25.0286	0.987223
Q8TDD1	ATP-dependent RNA helicase DDX54	DDX54	5	5	6.5	98.594	15.322	7	21.5571	21.716	0.998145	21.659	1.00473	21.5787	21.6061	1.00127	21.7474	1.00782
Q8TDN6	Ribosome biogenesis protein BRX1 homolog	BRIX1	8	8	32.6	41.401	107.58	32	25.9035	25.7803	0.996778	25.6228	0.989161	25.8956	26.0012	1.00408	25.4099	0.981244
Q8TDP1	Ribonuclease H2 subunit C	RNASEH2C	4	4	32.9	17.84	34.488	6	21.6985	21.8903	1.01143	22.1707	1.02176	22.0068	21.74	0.987876	22.0127	1.00027
Q8TEA8	D-tyrosyl-tRNA(Tyr) deacylase 1	DTD1	2	2	11	23.423	29.728	3	21.2921	20.9167	0.987259	20.6282	0.968816	21.1215	20.7808	0.983873	20.9346	0.991154
Q8TEM1	Nuclear pore membrane glycoprotein 210	NUP210	13	13	10	205.11	134.57	47	24.5804	24.6913	1.00593	24.7821	1.00821	24.6147	24.6818	1.00273	24.7572	1.00579
Q8TEQ6	Gem-associated protein 5	GEMIN5	12	12	9.4	168.59	72.092	31	24.5328	24.6006	1.00076	24.6226	1.00366	24.6338	24.4779	0.99367	24.6442	1.00042
Q8TEX9	Importin-4	IPO4	8	8	10.8	118.71	109.03	24	23.9002	23.7808	0.998442	23.8788	0.999105	23.8189	23.9311	1.00471	23.81	0.999628
Q8TF74	WAS/WASL-interacting protein family member 2	WIPF2	2	2	11.8	46.288	14.57	3	18.3892	18.379	1.0108	18.1643	0.987768	18.2162	18.0325	0.989919	18.6838	1.02567
Q8WTT2	Nucleolar complex protein 3 homolog	NOC3L	4	4	8.1	92.547	21.755	9	23.4236	23.2463	0.994792	23.2282	0.991658	23.4184	23.066	0.984953	23.4136	0.999796
Q8WU90	Zinc finger CCCH domain-containing protein 15	ZC3H15	6	6	15.3	48.602	51.837	13	22.8779	22.6271	0.995588	22.6144	0.988479	22.7214	22.7336	1.00054	22.6644	0.997494
Q8WUA4	General transcription factor 3C polypeptide 2	GTF3C2	4	4	7.4	100.68	32.823	10	23.488	23.2665	0.993183	23.482	0.999745	23.3202	23.5388	1.00938	23.3775	1.00246
Q8WUB8	PHD finger protein 10	PHF10	3	3	5.6	56.05	26.262	6	22.6198	22.7303	1.00535	22.9306	1.01374	22.5768	22.5269	0.99779	23.177	1.02658
Q8WUD1	Ras-related protein Rab-2B	RAB2B	8	2	43.1	24.214	18.855	4	20.2744	20.3719	1.00671	20.5982	1.01597	20.3876	20.3143	0.996405	20.5426	1.0076
Q8WUD4	Coiled-coil domain-containing protein 12	CCDC12	2	2	24.1	19.181	21.866	3	19.8365	19.8806	1.01006	20.0606	1.0113	19.8618	19.5969	0.986665	20.3189	1.02301
Q8WUM0	Nuclear pore complex protein Nup133	NUP133	7	7	9.2	128.98	87.112	18	24.8487	24.6505	0.995212	24.9038	1.00222	24.7439	24.9313	1.00757	24.7279	0.999355
Q8WUM4	Programmed cell death 6-interacting protein	PDCD6IP	17	17	25.1	96.022	248.35	69	26.4815	26.5288	1.00355	26.6426	1.00608	26.4624	26.5762	1.0043	26.6143	1.00574
Q8WUY3	Protein prune homolog 2	PRUNE2	1	1	0.3	340.63	2.0502	2	19.0885	18.918	0.99341	19.0283	0.996845	19.0631	19.0665	1.00018	18.9052	0.991717
Q8WVB6	Chromosome transmission fidelity protein 18 homolog	CHTF18	3	3	4.9	107.38	5.1461	4	19.9965	20.101	1.00856	20.0398	1.00217	20.0072	20.0201	1.00065	20.1099	1.00513
Q8WVC6	Dephospho-CoA kinase domain-containing protein	DCAKD	2	2	12.1	26.55	27.784	4	21.046	20.8487	0.998892	20.8152	0.989032	20.7915	20.9846	1.00929	20.9338	1.00684
Q8WVJ2	NudC domain-containing protein 2	NUDCD2	1	1	11.5	17.676	22.427	5	22.0543	21.866	0.997971	22.1761	1.00552	21.9507	22.077	1.00575	22.0688	1.00538
Q8WVV9	Heterogeneous nuclear ribonucleoprotein L-like	HNRNPLL	7	6	15.9	60.082	90.78	17	23.7949	23.7629	0.998704	23.6817	0.995243	23.7615	23.813	1.00217	23.665	0.995939
Q8WWH5	Probable tRNA pseudouridine synthase 1	TRUB1	1	1	3.2	37.252	3.2094	3	20.8524	21.6459	1.03406	21.3742	1.02503	21.2438	20.9475	0.986049	21.6812	1.02059
Q8WWM7	Ataxin-2-like protein	ATXN2L	14	14	16.7	113.37	171.99	41	24.7637	24.9727	1.00658	24.9852	1.00894	24.8674	24.7062	0.993516	25.1481	1.01129
Q8WWQ0	PH-interacting protein	PHIP	3	3	3	206.69	34.403	5	20.7969	20.9767	1.00508	20.8086	1.00056	21.0132	21.0144	1.00006	20.5546	0.978177
Q8WWY3	U4/U6 small nuclear ribonucleoprotein Prp31	PRPF31	2	2	5.2	55.455	6.5424	5	22.103	22.2724	1.00444	22.1165	1.00061	22.1534	22.0936	0.997298	22.245	1.00413
Q8WX92	Negative elongation factor B	NELFB	2	2	4.8	65.697	19.055	5	21.2141	21.2798	1.00112	21.2591	1.00212	21.28	21.14	0.993421	21.3331	1.0025
Q8WXA9	Splicing regulatory glutamine/lysine-rich protein 1	SREK1	3	3	10	59.38	70.752	12	23.4278	23.2099	0.99144	23.4353	1.00032	23.2001	23.3965	1.00846	23.4765	1.01191
Q8WXF1	Paraspeckle component 1	PSPC1	15	13	26.4	58.743	262.18	115	27.6852	27.643	1.00007	27.7065	1.00077	27.5785	27.8019	1.0081	27.6544	1.00275
Q8WXH0	Nesprin-2	SYNE2	2	2	0.5	796.43	9.0445	5	23.8729	23.8026	0.996558	23.7925	0.996631	23.8327	23.7138	0.995011	23.9215	1.00373
Q8WXI9	Transcriptional repressor p66-beta	GATAD2B	4	4	12	65.26	39.782	9	22.5721	22.7001	1.00026	22.8725	1.01331	22.6659	22.4073	0.988592	23.0715	1.0179
Q8WXX5	DnaJ homolog subfamily C member 9	DNAJC9	7	7	34.2	29.909	76.756	33	26.0036	25.9434	0.999117	26.0009	0.999896	25.9273	26.0188	1.00353	26.0017	1.00287
Q8WY22	BRI3-binding protein	BRI3BP	2	2	16.7	27.835	43.351	12	23.9309	24.307	1.01487	24.4582	1.02204	24.0251	23.8975	0.99469	24.7734	1.03115
Q8WYA6	Beta-catenin-like protein 1	CTNNBL1	7	7	18.3	65.173	135.01	31	24.7267	24.6124	0.996039	24.6377	0.996399	24.7176	24.4848	0.990582	24.7744	1.0023
Q8WYP5	Protein ELYS	AHCTF1	3	3	1.9	252.5	14.967	8	21.0786	20.8135	0.99225	20.8747	0.990327	20.9376	21.1421	1.00977	20.6872	0.988039
Q8WZ42-9	Titin	TTN	5	5	0.3	3013.9	4.5761	6	23.6241	23.726	1.00559	23.7072	1.00352	23.632	23.5459	0.996358	23.8793	1.01047
Q8WZ60	Kelch-like protein 6	KLHL6	1	1	1.1	70.358	1.8384	3	21.1448	21.173	1.00287	20.8729	0.987139	21.1286	21.2084	1.00378	20.8537	0.986989
Q8WZA0	Protein LZIC	LZIC	2	2	16.3	21.494	77.167	10	22.7524	22.4446	0.988225	22.6128	0.993866	22.5199	22.8367	1.01407	22.4531	0.997035
Q8WZA9	Immunity-related GTPase family Q protein	IRGQ	8	8	23.1	62.717	148.41	26	25.5144	25.3267	0.995121	24.9886	0.979391	25.2754	25.4041	1.00509	25.1502	0.995048
Q92499	ATP-dependent RNA helicase DDX1	DDX1	53	53	67.7	82.431	323.31	974	31.6465	31.5731	0.997682	31.2767	0.988314	31.6931	31.6701	0.999274	31.133	0.982327
Q92522	Histone H1x	H1FX	10	10	38	22.487	175.81	106	26.9549	27.2545	1.00886	27.285	1.01225	27.1006	27.005	0.996471	27.3888	1.01063
Q92530	Proteasome inhibitor PI31 subunit	PSMF1	3	3	18.5	29.816	63.767	14	23.1915	22.9927	0.994868	23.1795	0.99948	23.0679	22.9864	0.996467	23.3095	1.01047
Q92544	Transmembrane 9 superfamily member 4	TM9SF4	3	3	8.1	74.518	81.926	6	21.3194	21.7217	1.01593	21.4259	1.005	21.6048	21.2663	0.984332	21.5959	0.99959
Q92547	DNA topoisomerase 2-binding protein 1	TOPBP1	2	2	1.8	170.68	5.2221	2	20.6604	20.2425	0.984824	20.2537	0.980318	20.393	20.2827	0.994593	20.4809	1.00431
Q92572	AP-3 complex subunit sigma-1	AP3S1	1	1	6.2	21.732	3.7405	2	19.7992	19.9891	1.01047	19.8443	1.00228	19.8076	19.9011	1.00472	19.9239	1.00587
Q92598	Heat shock protein 105 kDa	HSPH1	39	35	54.1	96.864	323.31	381	29.8146	29.6293	0.993438	29.7287	0.997118	29.7205	29.7831	1.00211	29.6689	0.998265
Q92600	Cell differentiation protein RCD1 homolog	RQCD1	3	3	15.7	33.631	38.613	10	21.8036	21.8853	1.00674	22.1355	1.01522	21.9234	21.722	0.990813	22.179	1.01166
Q92614	Unconventional myosin-XVIIIa	MYO18A	2	2	1.4	233.11	2.6527	3	19.6689	19.6701	1.00189	20.0659	1.02018	19.6161	19.9383	1.01642	19.8506	1.01195
Q92615	La-related protein 4B	LARP4B	3	3	6.1	80.551	10.017	6	23.5797	23.5288	0.999567	23.5403	0.998328	23.5686	23.6371	1.00291	23.4431	0.994675
Q92616	Translational activator GCN1	GCN1L1	25	25	13.7	292.75	297.98	85	26.5268	26.3422	0.994481	26.4884	0.99855	26.4261	26.5467	1.00456	26.3846	0.99843
Q92620	Pre-mRNA-splicing factor ATP-dependent RNA helicase PRP16	DHX38	4	4	4.3	140.5	12.578	4	20.2115	20.2699	1.00094	20.2457	1.00169	20.1265	20.4418	1.01567	20.1588	1.00161
Q92621	Nuclear pore complex protein Nup205	NUP205	11	11	7.3	227.92	78.289	20	24.5456	24.5528	0.999874	24.5599	1.00058	24.6379	24.5367	0.995894	24.4836	0.993739
Q92643	GPI-anchor transamidase	PIGK	3	3	9.9	45.251	26.44	4	22.4622	22.4505	1.00106	22.4829	1.00092	22.4226	22.7054	1.01261	22.2676	0.993084
Q92665	28S ribosomal protein S31, mitochondrial	MRPS31	2	2	8.4	45.318	14.161	5	21.3932	21.6504	1.00822	21.638	1.01145	21.5921	21.3254	0.987645	21.7641	1.00796
Q92686	Neurogranin;NEUG(55-78)	NRGN	1	1	19.2	7.6184	8.7284	1	16.4063	15.8748	0.972995	15.8639	0.966939	16.0682	16.0682	1	16.0086	0.996289
Q92688	Acidic leucine-rich nuclear phosphoprotein 32 family member B	ANP32B	6	5	25.5	28.787	61.094	27	26.3022	26.0133	0.989781	26.1074	0.992595	26.1076	26.4183	1.0119	25.8971	0.99194
Q92696	Geranylgeranyl transferase type-2 subunit alpha	RABGGTA	1	1	3.2	65.071	5.1446	2	19.351	19.5113	1.00736	19.6914	1.01759	19.4563	19.3155	0.992765	19.782	1.01674
Q92733	Proline-rich protein PRCC	PRCC	4	4	20.2	52.417	59.632	31	23.9231	23.64	0.985389	23.3935	0.977862	23.697	23.8464	1.0063	23.4132	0.988022
Q92734	Protein TFG	TFG	2	2	8.8	43.447	90.618	6	21.1144	21.392	1.0037	21.4608	1.01641	21.3159	21.2498	0.996899	21.4015	1.00402
Q92747	Actin-related protein 2/3 complex subunit 1A	ARPC1A	1	1	2.7	41.569	5.984	5	22.5103	22.9297	1.01052	22.7781	1.0119	22.7498	22.3285	0.981481	23.1397	1.01714
Q92769	Histone deacetylase 2	HDAC2	15	10	45.1	55.364	162.32	78	27.5389	27.2966	0.990854	27.2698	0.990227	27.4378	27.4844	1.0017	27.1832	0.99072
Q92785	Zinc finger protein ubi-d4	DPF2	6	6	21.7	44.155	40.537	10	23.9629	24.0991	1.00558	24.149	1.00777	24.0584	24.0114	0.998049	24.1412	1.00344
Q92804	TATA-binding protein-associated factor 2N	TAF15	5	3	12	61.829	45.164	7	21.4131	21.407	1.00516	21.2887	0.99419	21.219	21.5216	1.01426	21.3683	1.00704
Q92841	Probable ATP-dependent RNA helicase DDX17	DDX17	31	22	46.1	80.272	323.31	172	28.378	28.5754	1.00524	28.6076	1.00809	28.4689	28.3861	0.99709	28.7061	1.00833
Q92878	DNA repair protein RAD50	RAD50	8	8	7	153.89	42.293	17	23.2566	23.2363	1.00007	23.2575	1.00004	23.211	23.0225	0.991879	23.517	1.01318
Q92879	CUGBP Elav-like family member 1	CELF1	4	4	8.4	52.063	22.43	22	22.9854	22.988	1.00232	22.767	0.990498	22.9153	22.8034	0.995118	23.0217	1.00465
Q92882	Osteoclast-stimulating factor 1	OSTF1	1	1	5.6	23.787	6.3193	4	19.9364	19.5057	0.986671	19.8117	0.993745	19.7169	20.1177	1.02032	19.4192	0.9849
Q92890	Ubiquitin fusion degradation protein 1 homolog	UFD1L	4	4	16.9	34.5	96.366	14	22.1367	22.2667	1.00349	22.2757	1.00628	22.3016	22.1265	0.99215	22.2509	0.997727
Q92896	Golgi apparatus protein 1	GLG1	7	7	8.8	134.55	79.18	13	24.0022	24.0634	1.00137	23.8625	0.994178	24.0288	24.1275	1.00411	23.7719	0.989311
Q92900	Regulator of nonsense transcripts 1	UPF1	20	20	22.9	124.34	240.79	80	26.8127	26.8045	0.999412	26.9281	1.0043	26.8656	26.8091	0.997898	26.8706	1.00019
Q92905	COP9 signalosome complex subunit 5	COPS5	2	2	8.1	37.578	6.499	4	20.2317	20.1384	0.994216	20.1327	0.995107	20.3374	20.2485	0.99563	19.9168	0.979321
Q92917	G patch domain and KOW motifs-containing protein	GPKOW	4	4	15.1	52.228	50.486	6	22.3774	22.5885	1.00507	22.5681	1.00852	22.4328	22.5803	1.00658	22.5209	1.00393
Q92922	SWI/SNF complex subunit SMARCC1	SMARCC1	21	12	25.5	122.87	155.87	71	26.1925	26.4413	1.00567	26.3829	1.00727	26.4066	26.1061	0.98862	26.5039	1.00368
Q92945	Far upstream element-binding protein 2	KHSRP	26	22	44.9	73.114	323.31	140	27.5837	27.6382	1.00145	27.5872	1.00013	27.6235	27.538	0.996907	27.6477	1.00088
Q92973	Transportin-1	TNPO1	13	8	18.6	102.35	237.32	80	27.2062	27.2478	1.00195	27.3314	1.0046	27.1987	27.2296	1.00114	27.3572	1.00583
Q92974	Rho guanine nucleotide exchange factor 2	ARHGEF2	7	7	10.6	111.54	42.255	13	22.9813	23.5283	1.01243	23.2514	1.01175	23.2767	23.0812	0.991601	23.4031	1.00543
Q92979	Ribosomal RNA small subunit methyltransferase NEP1	EMG1	7	7	37.7	26.72	65	27	25.5829	25.4737	0.996334	25.2331	0.986327	25.4912	25.513	1.00085	25.2855	0.991928
Q92989	Polyribonucleotide 5-hydroxyl-kinase Clp1	CLP1	3	3	5.6	47.645	5.821	9	21.3457	21.5042	1.01272	21.3499	1.0002	21.3942	21.3901	0.99981	21.4155	1.001
Q93008	Probable ubiquitin carboxyl-terminal hydrolase FAF-X	USP9X	3	2	1.6	292.28	15.656	12	24.1732	24.0484	0.998967	24.1968	1.00098	24.0741	24.1149	1.00169	24.2294	1.00645
Q93009	Ubiquitin carboxyl-terminal hydrolase 7	USP7	12	12	17.3	128.3	151.05	49	26.2111	26.2613	1.00147	26.3461	1.00515	26.323	26.4743	1.00575	26.0212	0.988536
Q93045	Stathmin-2	STMN2	5	1	16.2	20.828	17.82	6	21.4874	21.5231	1.01041	21.2549	0.98918	21.4572	21.599	1.00661	21.2092	0.988444
Q93050	V-type proton ATPase 116 kDa subunit a isoform 1	ATP6V0A1	2	2	2.6	96.412	17.453	5	19.8401	20.2999	1.01764	20.0948	1.01283	19.8852	20.3428	1.02302	20.0069	1.00612
Q93077	Histone H2A type 1-C;Histone H2A type 3;Histone H2A type 1-B/E	HIST1H2AC	9	2	41.5	14.105	54.839	5	23.8488	24.5998	1.02952	25.5599	1.07175	24.0212	24.3858	1.01518	25.6014	1.06578
Q93096	Protein tyrosine phosphatase type IVA 1	PTP4A1	2	1	19.1	19.815	11.012	3	20.0698	20.1347	1.00237	20.4145	1.01718	20.1814	20.1626	0.999068	20.2751	1.00464
Q969G3	SWI/SNF-related matrix-associated actin-dependent regulator of chromatin subfamily E member 1	SMARCE1	5	5	12.7	46.649	57.342	27	25.8157	25.864	1.00137	26.1037	1.01116	25.8404	25.8951	1.00212	26.0481	1.00804
Q969H8	Myeloid-derived growth factor	MYDGF	3	3	22	18.795	19.369	11	22.1095	22.4665	1.01182	22.3267	1.00983	22.2293	22.2557	1.00119	22.4177	1.00847
Q969N2	GPI transamidase component PIG-T	PIGT	5	5	9.3	65.699	34.266	12	22.7734	23.024	1.00891	23.0311	1.01131	22.847	22.8315	0.999323	23.1501	1.01327
Q969S3	Zinc finger protein 622	ZNF622	2	2	5.7	54.271	4.8305	3	22.0907	22.2916	1.00738	22.4406	1.01584	22.2446	21.9537	0.98692	22.6245	1.01708
Q969U7	Proteasome assembly chaperone 2	PSMG2	1	1	4.5	29.396	10.536	12	22.2591	21.9384	0.98921	22.1078	0.993206	22.0822	22.351	1.01217	21.8721	0.990484
Q969V3	Nicalin	NCLN	5	5	13.3	62.974	40.387	15	21.2858	21.0397	0.991368	21.2166	0.996749	21.1265	21.1695	1.00204	21.2461	1.00566
Q969X5	Endoplasmic reticulum-Golgi intermediate compartment protein 1	ERGIC1	2	2	11.7	32.592	22.262	3	20.1963	19.9758	0.998199	19.7567	0.97823	19.8469	20.2827	1.02196	19.7992	0.997598
Q96A33	Coiled-coil domain-containing protein 47	CCDC47	4	4	12.6	55.873	26.136	16	24.2785	24.1451	0.994582	24.1798	0.995935	24.284	24.2524	0.998699	24.067	0.991067
Q96A72	Protein mago nashi homolog 2	MAGOHB	6	1	36.5	17.276	113.05	58	27.4652	27.4689	1.00433	27.5954	1.00474	27.3597	27.6156	1.00935	27.5542	1.00711
Q96AC1	Fermitin family homolog 2	FERMT2	11	11	22.2	77.86	84.146	24	25.0929	25.2855	1.00831	25.2403	1.00587	25.1404	24.9334	0.991765	25.5449	1.01609
Q96AE4	Far upstream element-binding protein 1	FUBP1	28	2	54.5	67.56	23.814	12	18.127	18.8197	1.01949	18.7925	1.03671	18.659	18.3135	0.981482	18.7667	1.00577
Q96AE4-2	Far upstream element-binding protein 1	FUBP1	28	2	49.9	68.604	323.31	247	28.3575	28.556	1.00738	28.5978	1.00847	28.4402	28.4862	1.00162	28.585	1.00509
Q96AG4	Leucine-rich repeat-containing protein 59	LRRC59	11	11	32.9	34.93	158.62	87	28.099	27.9642	0.998378	27.8655	0.99169	28.0031	28.127	1.00442	27.7987	0.9927
Q96AT1	Uncharacterized protein KIAA1143	KIAA1143	1	1	11	17.465	51.612	4	20.6094	20.5573	0.991559	20.4863	0.994027	20.7621	20.4368	0.98433	20.4542	0.985167
Q96AX1	Vacuolar protein sorting-associated protein 33A	VPS33A	4	4	8.2	67.61	22.032	6	21.9014	21.4487	0.97873	21.0139	0.959477	21.5525	21.5867	1.00159	21.2248	0.984795
Q96AY3	Peptidyl-prolyl cis-trans isomerase FKBP10	FKBP10	4	4	7.2	64.244	17.577	11	24.5627	24.2065	0.987428	24.0958	0.98099	24.3036	24.5464	1.00999	24.015	0.988124
Q96B26	Exosome complex component RRP43	EXOSC8	5	5	26.1	30.039	52.785	17	22.5429	22.8255	1.0101	22.7834	1.01067	22.7905	22.6165	0.992368	22.7447	0.997993
Q96B49	Mitochondrial import receptor subunit TOM6 homolog	TOMM6	1	1	18.9	8.0019	7.8306	7	24.3204	24.075	0.98966	24.1086	0.991293	24.3096	24.1362	0.992868	24.0582	0.98966
Q96BN8	Ubiquitin thioesterase otulin	OTULIN	3	3	11.6	40.262	17.458	5	18.0301	18.5225	1.01542	18.3355	1.01694	18.2374	18.5593	1.01765	18.0913	0.991987
Q96C19	EF-hand domain-containing protein D2	EFHD2	3	3	13.3	26.697	9.6297	6	21.8685	22.2433	1.01529	22.1435	1.01257	22.1432	22.0456	0.995595	22.0664	0.996533
Q96C86	m7GpppX diphosphatase	DCPS	2	2	5.9	38.608	23.444	11	22.1408	22.4413	1.00918	22.3789	1.01076	22.3852	22.0701	0.985921	22.5057	1.00538
Q96C90	Protein phosphatase 1 regulatory subunit 14B	PPP1R14B	2	2	34.7	15.911	189.64	20	24.733	25.1258	1.00944	24.3225	0.983403	25.2252	24.3253	0.964327	24.6308	0.976436
Q96CN7	Isochorismatase domain-containing protein 1	ISOC1	7	7	35.2	32.236	113.71	38	26.1281	26.0121	0.997859	26.0842	0.99832	26.0641	26.1224	1.00224	26.0379	0.998997
Q96CS3	FAS-associated factor 2	FAF2	5	5	18.7	52.623	103.51	21	23.806	23.9619	1.00438	23.9476	1.00595	23.8306	23.8925	1.0026	23.9924	1.00679
Q96CT7	Coiled-coil domain-containing protein 124	CCDC124	6	6	26.9	25.835	72.74	24	24.2776	24.1191	0.994	24.0936	0.992421	24.2036	24.2241	1.00085	24.0626	0.994177
Q96CW5	Gamma-tubulin complex component 3	TUBGCP3	2	2	4.6	103.57	41.22	6	22.1123	21.4951	0.980194	21.5876	0.97627	21.9729	22.0231	1.00228	21.1989	0.964775
Q96CX2	BTB/POZ domain-containing protein KCTD12	KCTD12	10	10	37.2	35.7	204.16	46	25.0393	24.969	0.998184	25.129	1.00358	24.9922	25.2184	1.00905	24.9267	0.997381
Q96D71	RalBP1-associated Eps domain-containing protein 1	REPS1	4	4	6.2	86.661	19.825	8	22.6917	22.8721	1.00659	22.7125	1.00092	22.7104	22.6805	0.998685	22.8854	1.00771
Q96DH6	RNA-binding protein Musashi homolog 2	MSI2	4	3	17.7	35.196	66.626	12	24.6322	24.3523	0.99228	24.4446	0.992383	24.5511	24.6971	1.00595	24.1809	0.984923
Q96DI7	U5 small nuclear ribonucleoprotein 40 kDa protein	SNRNP40	12	12	45.4	39.31	237.42	39	25.2139	25.5769	1.00974	25.5323	1.01263	25.4764	25.2297	0.990318	25.617	1.00552
Q96DV4	39S ribosomal protein L38, mitochondrial	MRPL38	2	2	8.7	44.596	9.3816	4	20.4863	20.2254	0.994294	20.3359	0.992658	20.4132	20.452	1.0019	20.1824	0.988695
Q96EA4	Protein Spindly	SPDL1	2	2	3.1	70.171	6.3247	2	18.1363	18.1422	1.00161	18.1412	1.00027	17.5522	18.5089	1.0545	18.3587	1.04594
Q96EB6	NAD-dependent protein deacetylase sirtuin-1;SirtT1 75 kDa fragment	SIRT1	3	3	6.6	81.68	17.76	8	22.7757	22.7523	1.00038	22.8812	1.00463	22.5921	22.9253	1.01475	22.8918	1.01327
Q96EE3-1	Nucleoporin SEH1	SEH1L	4	4	16.2	46.578	71.6	12	23.0194	22.8695	0.99516	22.583	0.981044	22.9043	23.0413	1.00598	22.5263	0.983498
Q96EK5	KIF1-binding protein	KIAA1279	5	5	12.1	71.813	54.103	12	23.1842	23.3379	1.00465	23.3356	1.00653	23.2885	23.001	0.987656	23.5682	1.01201
Q96EL3	39S ribosomal protein L53, mitochondrial	MRPL53	2	2	21.4	12.107	3.4271	3	19.8634	20.0677	1.00552	20.0622	1.01001	20.1348	20.1626	1.00138	19.696	0.978209
Q96EP5	DAZ-associated protein 1	DAZAP1	7	7	20.6	43.383	147.21	48	26.8835	26.8737	1.00076	27.0147	1.00488	26.8566	26.9674	1.00412	26.9479	1.0034
Q96EU6	Ribosomal RNA processing protein 36 homolog	RRP36	1	1	6.2	29.823	27.705	2	16.7216	17.0679	1.02534	16.7962	1.00446	16.8793	16.7241	0.990809	16.9824	1.00611
Q96EY1	DnaJ homolog subfamily A member 3, mitochondrial	DNAJA3	3	3	8.3	52.488	8.6561	4	22.0629	22.2648	1.01262	22.4895	1.01934	22.2547	22.5917	1.01514	21.9708	0.987243
Q96EY7	Pentatricopeptide repeat domain-containing protein 3, mitochondrial	PTCD3	3	3	4.9	78.549	18.343	7	21.0287	20.8789	0.995771	20.8847	0.993152	20.9021	20.9461	1.00211	20.944	1.00201
Q96F85-2	CB1 cannabinoid receptor-interacting protein 1	CNRIP1	1	1	18.8	14.224	46.868	4	21.162	21.7263	1.01479	21.4803	1.01504	21.545	20.9802	0.973784	21.8435	1.01386
Q96F86	Enhancer of mRNA-decapping protein 3	EDC3	2	2	5.9	56.077	14.808	4	20.3879	20.6221	1.01744	20.5593	1.00841	20.464	20.4941	1.00147	20.6111	1.00719
Q96FF9	Sororin	CDCA5	2	2	6.3	27.6	5.2875	4	20.1138	20.1513	0.996019	19.7032	0.979586	20.2066	20.1583	0.997606	19.6034	0.970147
Q96FV9	THO complex subunit 1	THOC1	6	6	17.5	75.665	18.023	7	24.6764	24.749	1.00242	24.839	1.00659	24.8035	24.912	1.00437	24.5489	0.989734
Q96FW1	Ubiquitin thioesterase OTUB1	OTUB1	8	8	37.3	31.284	123.36	53	26.9106	26.7903	0.996621	26.8328	0.997109	26.8645	26.9623	1.00364	26.7069	0.994132
Q96FX7	tRNA (adenine(58)-N(1))-methyltransferase catalytic subunit TRMT61A	TRMT61A	2	2	8	31.381	7.0709	3	19.623	19.9952	1.0115	19.8194	1.01001	19.7085	19.6754	0.998324	20.0537	1.01752
Q96G03	Phosphoglucomutase-2	PGM2	7	7	17.8	68.283	61.534	22	25.16	25.0636	0.995976	25.1729	1.00051	25.2218	25.1304	0.996374	25.0443	0.99296
Q96G23	Ceramide synthase 2	CERS2	5	5	7.9	44.876	28.375	18	25.4168	25.5733	1.00434	25.5707	1.00605	25.5305	25.4072	0.995169	25.6231	1.00363
Q96G61	Diphosphoinositol polyphosphate phosphohydrolase 3-beta;Diphosphoinositol polyphosphate phosphohydrolase 3-alpha	NUDT11	4	4	30.5	18.559	69.129	12	22.6458	22.8503	0.997368	22.6746	1.00127	22.6633	22.599	0.997164	22.9083	1.01081
Q96GA3	Protein LTV1 homolog	LTV1	3	3	10.1	54.854	34.144	4	21.39	21.0981	0.983212	21.0851	0.985744	21.3206	21.5091	1.00884	20.7435	0.972932
Q96GD0	Pyridoxal phosphate phosphatase	PDXP	4	4	21.3	31.698	75.549	12	24.0118	24.3269	1.01165	24.3583	1.01443	24.2509	23.9373	0.987069	24.5087	1.01063
Q96GD4	Aurora kinase B	AURKB	3	3	11.9	39.31	19.88	6	23.9399	24.0063	1.00397	24.4776	1.02246	24.2717	24.152	0.99507	24.0001	0.988809
Q96GM5	SWI/SNF-related matrix-associated actin-dependent regulator of chromatin subfamily D member 1	SMARCD1	10	10	31.8	58.232	176.33	17	23.7858	23.9277	1.00524	24.1892	1.01696	23.6701	23.9075	1.01003	24.3252	1.02767
Q96GQ7	Probable ATP-dependent RNA helicase DDX27	DDX27	13	13	18.7	89.834	102.49	41	26.1596	26.0695	0.997907	26.1231	0.998606	26.0374	26.2105	1.00665	26.1043	1.00257
Q96GX5	Serine/threonine-protein kinase greatwall	MASTL	1	1	2.4	97.318	12.881	4	20.156	19.6191	0.972075	19.8388	0.984259	19.9531	20.1751	1.01113	19.4857	0.976573
Q96GY0	Zinc finger C2HC domain-containing protein 1A	ZC2HC1A	3	3	10.2	35.092	27.138	7	20.4331	20.2275	0.990916	20.0267	0.980111	20.3079	20.3999	1.00453	19.9795	0.983829
Q96H79	Zinc finger CCCH-type antiviral protein 1-like	ZC3HAV1L	5	5	24	32.962	26.414	16	23.3759	23.3954	1.00054	23.2862	0.996163	23.3911	23.4072	1.00069	23.2592	0.994361
Q96HE7	ERO1-like protein alpha	ERO1L	5	5	16.7	54.392	78.893	13	24.4035	24.3415	0.997429	24.4495	1.00188	24.3429	24.3631	1.00083	24.4885	1.00598
Q9Y383	Putative RNA-binding protein Luc7-like 2	LUC7L2	10	6	25.5	46.513	97.839	51	25.304	25.5057	1.00749	25.4363	1.00523	25.4527	25.1906	0.989702	25.6026	1.00589
Q96HQ2-2	CDKN2AIP N-terminal-like protein	CDKN2AIPNL	1	1	21.2	9.5086	49.654	12	22.7872	22.4857	0.987487	22.7571	0.998679	22.739	22.887	1.00651	22.404	0.985271
Q96HR8	H/ACA ribonucleoprotein complex non-core subunit NAF1	NAF1	1	1	3	53.716	50.872	12	22.1971	21.8029	0.989082	22.1061	0.995902	22.002	22.2472	1.01114	21.8569	0.993405
Q96HS1	Serine/threonine-protein phosphatase PGAM5, mitochondrial	PGAM5	6	6	26.6	32.004	47.34	17	23.9906	24.0601	1.00468	24.0002	1.0004	24.0637	23.9692	0.996073	24.0181	0.998108
Q96HW7	Integrator complex subunit 4	INTS4	1	1	1.7	108.17	41.291	4	20.868	20.2974	0.976347	20.4376	0.979375	20.4671	21.0055	1.0263	20.1304	0.983546
Q96HY6	DDRGK domain-containing protein 1	DDRGK1	2	2	10.2	35.61	36.31	8	18.8444	19.2037	1.01431	19.0727	1.01212	18.9923	19.291	1.01573	18.8373	0.991839
Q96HY7	Probable 2-oxoglutarate dehydrogenase E1 component DHKTD1, mitochondrial	DHTKD1	2	2	2.7	103.08	47.967	6	20.0117	19.8767	0.996699	19.6986	0.984357	19.8803	19.978	1.00491	19.7286	0.992368
Q96I24	Far upstream element-binding protein 3	FUBP3	16	13	37.6	61.64	197.36	42	25.2472	25.4472	1.00686	25.4706	1.00885	25.4267	25.1708	0.989937	25.5675	1.00554
Q96I25	Splicing factor 45	RBM17	7	7	22.4	44.961	82.732	16	23.3493	23.304	0.99977	23.2663	0.996447	23.5189	22.9134	0.974255	23.4874	0.998659
Q96IR7	4-hydroxyphenylpyruvate dioxygenase-like protein	HPDL	5	5	21.6	39.385	49.942	12	23.449	22.8532	0.958536	22.9046	0.976782	22.9865	22.9723	0.999382	23.2479	1.01137
Q96IX5	Up-regulated during skeletal muscle growth protein 5	USMG5	2	2	44.8	6.4575	35.394	5	22.6558	23.0397	1.00838	22.7868	1.00578	22.9123	22.4178	0.978418	23.1521	1.01046
Q96J01	THO complex subunit 3	THOC3	1	1	2.8	38.771	2.762	4	22.5126	22.0791	0.985749	21.9328	0.974247	22.3869	22.4953	1.00484	21.6423	0.966738
Q96JB2	Conserved oligomeric Golgi complex subunit 3	COG3	1	1	1.8	94.095	22.597	7	21.7114	21.1795	0.972974	21.3985	0.985591	21.3949	21.6393	1.01142	21.2552	0.993469
Q96JM3	Chromosome alignment-maintaining phosphoprotein 1	CHAMP1	6	6	8.3	89.098	57.703	21	25.3287	25.3092	1.00045	25.4825	1.00607	25.3848	25.3895	1.00019	25.3462	0.998482
Q96K17	Transcription factor BTF3 homolog 4	BTF3L4	4	4	41.8	17.27	57.28	39	26.435	26.2701	0.998241	26.5376	1.00388	26.1642	26.6196	1.0174	26.4589	1.01126
Q96KB5	Lymphokine-activated killer T-cell-originated protein kinase	PBK	6	6	22.4	36.085	22.976	16	23.3892	23.163	0.995653	23.4638	1.00319	23.2879	23.2928	1.00021	23.4352	1.00633
Q96KP4	Cytosolic non-specific dipeptidase	CNDP2	6	6	18.1	52.878	103.2	28	25.7438	26.0738	1.00755	26.0021	1.01003	25.942	25.7867	0.994016	26.091	1.00574
Q96KQ7	Histone-lysine N-methyltransferase EHMT2	EHMT2	2	2	3.4	132.37	37.92	8	23.4594	23.1449	0.989018	22.8164	0.972591	23.2146	23.2917	1.00332	22.9145	0.987074
Q96KR1	Zinc finger RNA-binding protein	ZFR	6	6	5.9	117.01	39.099	11	21.7244	21.4287	0.989329	21.6105	0.994757	21.6017	21.5464	0.997438	21.6155	1.00064
Q96L92	Sorting nexin-27	SNX27	7	7	16.5	61.264	36.904	19	24.2516	24.2849	1.00225	24.2434	0.999662	24.2637	24.0841	0.992595	24.4322	1.00694
Q96M27	Protein PRRC1	PRRC1	3	3	6.1	46.701	23.507	8	24.4955	24.934	1.01999	25.0331	1.02195	24.7235	24.5237	0.991921	25.2153	1.01989
Q96ME7	Zinc finger protein 512	ZNF512	3	3	7.9	64.681	14.912	9	22.8375	23.1582	1.01195	23.3079	1.0206	22.9254	22.8976	0.998787	23.4806	1.02422
Q96MU7	YTH domain-containing protein 1	YTHDC1	1	1	1.1	84.699	3.117	4	20.1499	19.9352	0.999106	20.2064	1.0028	20.0599	20.2531	1.00963	19.9786	0.995945
Q96MW1	Coiled-coil domain-containing protein 43	CCDC43	2	2	8.9	25.248	10.967	3	19.5678	19.7615	1.01272	19.7458	1.0091	19.6845	19.8274	1.00726	19.5631	0.993833
Q96N67	Dedicator of cytokinesis protein 7	DOCK7	9	9	5.9	242.56	22.45	25	24.7801	24.6113	0.989345	24.5862	0.992177	24.6613	24.5773	0.996594	24.7391	1.00316
Q96NT0	Coiled-coil domain-containing protein 115	CCDC115	1	1	6.7	19.76	3.402	2	17.7433	17.8336	1.01725	18.2069	1.02613	17.9601	18.3257	1.02035	17.498	0.974267
Q96NU1	Sterile alpha motif domain-containing protein 11	SAMD11	2	2	6.8	72.707	92.793	13	23.3403	23.3218	0.998557	23.3159	0.998955	23.2886	23.4122	1.00531	23.2771	0.999506
Q96P11	Probable 28S rRNA (cytosine-C(5))-methyltransferase;Putative methyltransferase NSUN5C;Putative NOL1/NOP2/Sun domain family member 5B	NSUN5	6	6	18.9	46.691	71.22	18	23.0034	23.1955	1.00643	23.2478	1.01062	23.1701	23.0363	0.994225	23.2401	1.00302
Q96P70	Importin-9	IPO9	5	5	7.8	115.96	48.18	13	23.4648	23.2848	0.994659	23.5084	1.00186	23.3346	23.5352	1.0086	23.3882	1.00229
Q96PK6	RNA-binding protein 14	RBM14	21	15	41.4	69.491	323.31	147	26.0027	26.2494	1.00803	26.218	1.00828	26.0588	25.9853	0.997182	26.426	1.01409
Q96PU8	Protein quaking	QKI	6	6	24.6	37.67	43.007	18	25.4094	25.5274	1.00257	25.6596	1.00985	25.5961	25.3605	0.990795	25.6398	1.00171
Q96PZ0	Pseudouridylate synthase 7 homolog	PUS7	7	7	15.4	75.035	64.179	13	24.2339	24.4348	1.01274	24.8121	1.02386	24.1955	24.4265	1.00955	24.8589	1.02742
Q96Q11	CCA tRNA nucleotidyltransferase 1, mitochondrial	TRNT1	3	3	9.7	50.127	50.42	8	23.8081	23.6937	0.997575	23.7202	0.996309	23.7364	23.8248	1.00372	23.6608	0.996815
Q96QK1	Vacuolar protein sorting-associated protein 35	VPS35	12	12	20.4	91.706	224.63	51	25.8621	25.8944	0.998572	25.8106	0.998009	25.9122	25.8029	0.995783	25.852	0.997678
Q96R06	Sperm-associated antigen 5	SPAG5	2	2	2.6	134.42	12.581	7	20.6931	20.9844	1.00689	20.9584	1.01282	20.8856	20.6556	0.988988	21.0947	1.01001
Q96RP9	Elongation factor G, mitochondrial	GFM1	3	3	5.6	83.471	24.361	10	24.5233	24.0361	0.982286	24.0023	0.978755	24.1669	24.2939	1.00526	24.1009	0.997269
Q96RQ3	Methylcrotonoyl-CoA carboxylase subunit alpha, mitochondrial	MCCC1	3	3	7.7	80.472	74.804	6	22.0125	22.1113	1.00015	22.1658	1.00697	22.0128	21.9614	0.997667	22.3154	1.01375
Q96RS6	NudC domain-containing protein 1	NUDCD1	3	3	6.5	66.755	13.023	5	22.2322	22.0411	0.996606	22.5261	1.01322	22.2133	22.2092	0.999814	22.3768	1.00736
Q96S44	TP53-regulating kinase	TP53RK	2	2	11.5	28.16	14.744	3	19.83	19.9801	1.00573	20.2159	1.01946	19.9716	19.8518	0.994001	20.2026	1.01156
Q96S52	GPI transamidase component PIG-S	PIGS	3	3	9.4	61.655	81.713	21	24.2311	23.9085	0.987571	23.9152	0.986963	24.0169	24.2767	1.01082	23.7612	0.989353
Q96S55	ATPase WRNIP1	WRNIP1	2	2	3.3	72.132	4.908	6	21.8361	21.658	0.989575	21.1887	0.97035	21.5717	21.6334	1.00286	21.4778	0.995647
Q96S66	Chloride channel CLIC-like protein 1	CLCC1	2	2	6.7	62.022	19.691	2	19.7263	19.3899	0.989781	19.4243	0.984691	19.4361	19.3371	0.994908	19.7674	1.01705
Q96S97	Myeloid-associated differentiation marker	MYADM	1	1	7.1	35.273	14.326	3	20.019	20.071	1.00153	20.3968	1.01888	20.0312	20.0215	0.999516	20.4342	1.02012
Q96SB3	Neurabin-2	PPP1R9B	2	2	3.9	89.333	6.7463	4	19.6441	19.2275	0.983797	19.5989	0.997699	19.2739	19.6595	1.02	19.5371	1.01365
Q96SB4	SRSF protein kinase 1	SRPK1	4	4	7.8	74.324	9.7127	5	20.9424	20.9784	1.00374	21.0169	1.00356	20.9063	20.7901	0.994443	21.2412	1.01602
Q96SI1	BTB/POZ domain-containing protein KCTD15	KCTD15	1	1	6.7	31.942	7.3327	3	21.8424	21.433	0.992912	21.7743	0.996879	21.5512	21.9456	1.0183	21.5529	1.00008
Q96SI9	Spermatid perinuclear RNA-binding protein	STRBP	10	5	11.8	73.652	40.733	16	23.6547	23.6378	0.995361	22.9918	0.971975	23.4952	23.4333	0.997364	23.3558	0.994065
Q96ST3	Paired amphipathic helix protein Sin3a	SIN3A	3	3	3.6	145.17	25.578	7	20.9586	21.2314	1.01035	21.1895	1.01102	21.1667	20.9215	0.988414	21.2912	1.00588
Q96SY0	von Willebrand factor A domain-containing protein 9	VWA9	2	2	7.7	57.47	18.541	4	23.443	23.216	0.994449	23.4304	0.999464	23.2242	23.506	1.01213	23.3591	1.00581
Q96T23	Remodeling and spacing factor 1	RSF1	4	4	4.6	163.82	62.212	20	23.5539	23.5447	1.00102	23.5033	0.997852	23.4713	23.7676	1.01263	23.363	0.995386
Q96T37	Putative RNA-binding protein 15	RBM15	4	4	8.5	107.19	21.136	6	21.9454	22.1828	1.00804	22.3554	1.01868	22.1155	21.9436	0.992227	22.4244	1.01397
Q96T76	MMS19 nucleotide excision repair protein homolog	MMS19	7	7	11.3	113.29	86.37	17	23.6843	23.5877	0.997667	23.7098	1.00108	23.6182	23.8716	1.01073	23.492	0.994655
Q96T88	E3 ubiquitin-protein ligase UHRF1	UHRF1	6	5	11.3	89.813	45.755	8	21.8247	21.7924	0.998558	21.8206	0.999809	21.9338	21.7952	0.993681	21.7088	0.989742
Q96TA1	Niban-like protein 1	FAM129B	1	1	1.9	84.137	-2	2	20.8694	20.5161	0.998645	20.7485	0.994207	20.5433	21.0034	1.0224	20.5873	1.00214
Q96TA2	ATP-dependent zinc metalloprotease YME1L1	YME1L1	3	3	4.7	86.454	5.1949	4	22.7285	23.0017	1.01141	22.9141	1.00817	22.9628	22.7927	0.992592	22.8887	0.99677
Q96TC7	Regulator of microtubule dynamics protein 3	RMDN3	4	4	11.3	52.118	19.02	14	24.9273	24.9369	1.00109	25.0698	1.00572	24.8799	24.9945	1.00461	25.0596	1.00722
Q99426	Tubulin-folding cofactor B	TBCB	8	8	40.6	27.325	169.03	24	24.4607	24.4535	0.999999	24.3998	0.99751	24.4534	24.3596	0.996163	24.5009	1.00194
Q99436	Proteasome subunit beta type-7	PSMB7	2	2	10.5	29.965	5.0125	7	21.5009	21.5425	1.00225	21.583	1.00382	21.6218	21.6044	0.999195	21.4003	0.989756
Q99453	Paired mesoderm homeobox protein 2B	PHOX2B	4	2	16.9	31.621	21.22	7	21.7642	21.3566	0.984196	21.7502	0.999357	21.6061	21.6671	1.00283	21.5979	0.999624
Q99459	Cell division cycle 5-like protein	CDC5L	17	17	32.4	92.25	253.33	69	27.1714	26.9856	0.994995	27.1032	0.997492	26.9782	27.1961	1.00808	27.0858	1.00399
Q99460	26S proteasome non-ATPase regulatory subunit 1	PSMD1	20	20	33.1	105.84	287.03	116	27.0909	27.2399	1.00605	27.2028	1.00413	27.1389	27.102	0.99864	27.2928	1.00567
Q99471	Prefoldin subunit 5	PFDN5	6	6	60.4	17.328	158.6	86	27.0296	26.7142	0.991136	26.8243	0.992405	26.8309	27.1455	1.01173	26.5916	0.991084
Q99496	E3 ubiquitin-protein ligase RING2	RNF2	5	3	14	37.655	28.453	9	23.4231	23.4332	1.00044	23.5764	1.00654	23.4933	23.529	1.00152	23.4106	0.99648
Q99497	Protein deglycase DJ-1	PARK7	10	10	63	19.891	252.17	152	27.9781	28.0923	1.00214	28.0559	1.00278	28.0226	27.9723	0.998206	28.1314	1.00388
Q99523	Sortilin	SORT1	3	3	6	92.067	21.323	7	22.1948	22.4101	1.01057	22.3321	1.00618	22.1582	22.0401	0.994669	22.7387	1.02619
Q99536	Synaptic vesicle membrane protein VAT-1 homolog	VAT1	6	6	19.6	41.92	81.815	26	24.3594	24.5046	1.00468	24.4757	1.00478	24.5726	24.4235	0.99393	24.3436	0.990679
Q99547	M-phase phosphoprotein 6	MPHOSPH6	1	1	7.5	19.024	2.3114	2	19.0847	19.4404	1.02435	19.5925	1.02661	19.1095	19.328	1.01143	19.6801	1.02986
Q99575	Ribonucleases P/MRP protein subunit POP1	POP1	3	3	3.2	114.71	16.748	7	23.407	23.4197	1.00044	23.4894	1.00352	23.3161	23.2524	0.997265	23.7476	1.01851
Q99598	Translin-associated protein X	TSNAX	5	5	30.7	33.112	17.068	9	22.003	21.9503	1.00326	22.5656	1.02557	21.9897	22.3339	1.01565	22.1953	1.00935
Q99613	Eukaryotic translation initiation factor 3 subunit C;Eukaryotic translation initiation factor 3 subunit C-like protein	EIF3C	21	21	24.2	105.34	321.22	109	27.287	27.3294	1.00156	27.2547	0.998816	27.2706	27.3226	1.00191	27.2779	1.00027
Q99614	Tetratricopeptide repeat protein 1	TTC1	2	2	11.3	33.526	26.119	7	23.8977	23.683	0.989262	23.8034	0.996053	23.8184	23.9696	1.00635	23.5962	0.990672
Q99615	DnaJ homolog subfamily C member 7	DNAJC7	16	16	37	56.44	134.15	54	25.3847	25.5996	1.00561	25.6502	1.01046	25.5612	25.3694	0.992496	25.7038	1.00558
Q99618	Cell division cycle-associated protein 3	CDCA3	1	1	5.2	28.998	12.824	3	18.0276	17.6091	0.983326	17.7245	0.983183	17.6042	18.1408	1.03048	17.6162	1.00068
Q99622	Protein C10	C12orf57	4	4	53.2	13.178	127.05	23	23.2523	22.8301	0.985778	22.7991	0.980509	23.0215	23.2057	1.008	22.6542	0.984042
Q99623	Prohibitin-2	PHB2	13	13	48.8	33.296	247.47	136	27.332	27.4193	1.00197	27.3864	1.00199	27.3706	27.3258	0.998361	27.4412	1.00258
Q99627	COP9 signalosome complex subunit 8	COPS8	6	6	38.3	23.225	37.825	21	25.6744	25.4173	0.989646	25.4029	0.989428	25.6315	25.6394	1.00031	25.2238	0.984092
Q99640	Membrane-associated tyrosine- and threonine-specific cdc2-inhibitory kinase	PKMYT1	1	1	2.6	54.521	16.934	7	20.4724	19.8518	0.983386	20.2068	0.987026	20.0783	20.4573	1.01887	19.9954	0.99587
Q99661	Kinesin-like protein KIF2C	KIF2C	9	8	15.6	81.312	67.11	27	25.887	25.9109	1.00219	26.0156	1.00497	25.9107	25.9194	1.00034	25.9833	1.0028
Q99707	Methionine synthase	MTR	3	3	3.6	140.53	9.5861	5	21.4955	21.694	1.00549	21.6891	1.009	21.5947	21.8635	1.01245	21.4205	0.991933
Q99714	3-hydroxyacyl-CoA dehydrogenase type-2	HSD17B10	15	15	70.5	26.923	323.31	93	27.7299	27.6911	0.997417	27.7057	0.999127	27.7505	27.6463	0.996244	27.7298	0.999253
Q99729-3	Heterogeneous nuclear ribonucleoprotein A/B	HNRNPAB	10	10	28.8	30.588	201.98	98	28.9971	29.2124	1.01269	29.4336	1.01505	29.0543	29.1611	1.00368	29.4278	1.01286
Q99733	Nucleosome assembly protein 1-like 4	NAP1L4	9	6	25.9	42.823	90.691	47	26.9215	26.7405	0.994792	26.8092	0.995826	26.9054	26.9493	1.00163	26.6165	0.98926
Q99757	Thioredoxin, mitochondrial	TXN2	2	2	9.6	18.383	14.324	7	25.2792	25.0225	0.997059	25.057	0.991211	25.1926	25.5067	1.01247	24.6594	0.978835
Q99798	Aconitate hydratase, mitochondrial	ACO2	10	10	22.8	85.424	158.45	32	24.9919	25.03	1.00115	25.0084	1.00066	25.1245	25.1359	1.00045	24.7699	0.985884
Q99805	Transmembrane 9 superfamily member 2	TM9SF2	6	6	11.2	75.775	55.47	13	24.3345	24.4799	1.00735	24.4635	1.0053	24.3526	24.332	0.999153	24.5934	1.00989
Q99829	Copine-1	CPNE1	11	11	19.7	59.058	213.96	74	26.677	26.6015	0.998874	26.5621	0.995695	26.5966	26.706	1.00411	26.5379	0.997792
Q99832	T-complex protein 1 subunit eta	CCT7	36	36	66.3	59.366	323.31	406	29.694	29.7174	1.00017	29.6432	0.998287	29.7119	29.6589	0.998215	29.6838	0.999052
Q99848	Probable rRNA-processing protein EBP2	EBNA1BP2	10	10	35.9	34.852	92.367	42	27.0032	27.1012	1.00386	27.2617	1.00958	27.0204	27.0753	1.00203	27.2704	1.00925
Q99856	AT-rich interactive domain-containing protein 3A	ARID3A	3	3	5.7	62.888	41.549	8	21.8649	22.1357	1.016	22.3155	1.02061	21.9743	21.8048	0.992286	22.537	1.02561
Q99873	Protein arginine N-methyltransferase 1	PRMT1	12	12	41.2	42.461	240.3	79	27.7407	27.759	1.00004	27.6328	0.996109	27.7865	27.5664	0.99208	27.7797	0.999758
Q99880	Histone H2B type 1-L	HIST1H2BL	11	0	65.1	13.952	-2	2	17.2434	16.814	0.984209	16.9429	0.982575	16.9361	17.3085	1.02199	16.7558	0.989352
Q99943	1-acyl-sn-glycerol-3-phosphate acyltransferase alpha	AGPAT1	1	1	7.4	31.716	43.23	6	19.6359	19.401	0.990801	19.9667	1.01685	19.4411	19.9092	1.02408	19.6533	1.01092
Q99961	Endophilin-A2	SH3GL1	4	4	16.8	41.489	18.408	11	23.5528	23.4101	0.998398	23.5828	1.00127	23.4001	23.543	1.00611	23.6027	1.00866
Q9BPU6	Dihydropyrimidinase-related protein 5	DPYSL5	17	17	46.6	61.421	323.31	147	27.4316	27.3871	0.999265	27.4544	1.00083	27.3873	27.464	1.0028	27.4217	1.00125
Q9BPW8	Protein NipSnap homolog 1	NIPSNAP1	3	3	17.3	33.31	26.92	14	25.1608	24.9773	0.992753	24.7963	0.985514	25.0321	25.2407	1.00833	24.6615	0.985192
Q9BPX3	Condensin complex subunit 3	NCAPG	3	3	4.2	114.33	11.979	12	23.1234	22.7038	0.982112	22.6943	0.981444	22.8634	22.9981	1.00589	22.6601	0.991108
Q9BQ39	ATP-dependent RNA helicase DDX50	DDX50	6	4	10.7	82.564	42.302	11	24.7619	24.4775	0.990734	24.4765	0.988473	24.6117	24.754	1.00578	24.3502	0.989375
Q9BQ52	Zinc phosphodiesterase ELAC protein 2	ELAC2	7	7	13.4	92.218	106.81	18	24.7496	24.6861	0.997953	24.8153	1.00265	24.7272	24.7755	1.00195	24.7482	1.00085
Q9BQ61	Uncharacterized protein C19orf43	C19orf43	4	4	23.3	18.419	56.45	7	20.269	20.7536	1.01401	20.081	0.990725	20.4206	20.2446	0.991385	20.4384	1.00087
Q9BQ67	Glutamate-rich WD repeat-containing protein 1	GRWD1	1	1	3.4	49.419	19.35	4	22.5254	22.6662	1.00565	22.6606	1.006	22.6923	22.3926	0.986796	22.7673	1.00331
Q9BQ69	O-acetyl-ADP-ribose deacetylase MACROD1	MACROD1	4	4	17.8	35.505	100.08	20	24.0527	24.005	1.00212	24.168	1.0048	24.0297	24.2038	1.00724	23.9922	0.998438
Q9BQA1	Methylosome protein 50	WDR77	8	8	26.6	36.724	108.59	26	24.9515	24.9747	0.998531	24.9891	1.00151	24.9703	24.9953	1.001	24.9497	0.999176
Q9BQG0	Myb-binding protein 1A	MYBBP1A	13	13	11.7	148.85	89.298	32	23.7299	23.7841	1.00042	23.7502	1.00086	23.7854	23.7991	1.00058	23.6797	0.995556
Q9BR76	Coronin-1B	CORO1B	3	3	7	54.234	7.473	7	23.4231	23.2794	0.995155	22.9286	0.978887	23.4481	23.4128	0.998492	22.7702	0.971088
Q9BRA2	Thioredoxin domain-containing protein 17	TXNDC17	3	3	30.9	13.941	73.724	34	25.9884	26.0283	1.00326	26.1393	1.00581	25.9651	26.0393	1.00286	26.1516	1.00718
Q9BRG1	Vacuolar protein-sorting-associated protein 25	VPS25	4	4	28.4	20.747	26.388	7	23.4898	22.4383	0.951745	21.5323	0.916665	22.3481	22.5651	1.00971	22.5472	1.00891
Q9BRJ6	Uncharacterized protein C7orf50	C7orf50	4	4	24.7	22.083	29.856	6	20.3649	20.6695	1.01023	20.6791	1.01543	20.5753	20.4796	0.995349	20.6585	1.00404
Q9BRL6	Serine/arginine-rich splicing factor 8	SRSF8	3	1	11.3	32.287	6.6562	2	18.1577	18.3604	1.00845	18.3802	1.01226	18.3574	17.9292	0.976674	18.6118	1.01386
Q9BRP8	Partner of Y14 and mago	WIBG	2	2	23.5	22.655	23.492	10	23.9623	24.3496	1.01175	24.2582	1.01235	24.2168	23.8935	0.98665	24.4597	1.01003
Q9BRQ6	MICOS complex subunit MIC25	CHCHD6	2	2	5.5	26.457	1.9823	2	18.3069	18.1536	0.985174	18.44	1.00727	18.3298	18.2014	0.992993	18.3693	1.00215
Q9BRT9	DNA replication complex GINS protein SLD5;DNA replication complex GINS protein SLD5, N-terminally processed	GINS4	5	5	35.4	26.047	113.4	21	25.2871	25.2713	0.999396	25.4364	1.00591	25.2605	25.4184	1.00625	25.3159	1.00219
Q9BRX8	Redox-regulatory protein FAM213A	FAM213A	3	3	16.6	25.764	32.238	12	25.0026	24.5841	0.984125	24.6263	0.984948	24.8898	25.0107	1.00486	24.3126	0.97681
Q9BS26	Endoplasmic reticulum resident protein 44	ERP44	7	7	21.7	46.971	44.245	13	23.9483	23.7649	0.996376	23.9856	1.00156	23.7568	24.053	1.01247	23.8888	1.00556
Q9BSC4	Nucleolar protein 10	NOL10	3	3	5.7	80.301	19.595	8	23.8012	23.8657	1.00195	23.9791	1.00748	23.8546	23.7689	0.996407	24.0225	1.00704
Q9BSD7	Cancer-related nucleoside-triphosphatase	NTPCR	4	4	27.9	20.713	48.346	13	23.7552	23.9048	1.00349	23.7496	0.999767	23.7103	23.4798	0.990281	24.2195	1.02148
Q9BSJ2	Gamma-tubulin complex component 2	TUBGCP2	3	3	3.8	102.53	15.553	13	21.9218	21.5522	0.992797	21.5153	0.981455	21.6886	21.9681	1.01289	21.3326	0.983589
Q9BSJ6	Protein FAM64A	FAM64A	1	1	6.9	27.48	46.122	4	18.9878	19.5368	1.01449	19.1462	1.00834	19.4351	19.1958	0.987684	19.0399	0.979662
Q9BSJ8	Extended synaptotagmin-1	ESYT1	7	7	8.1	122.85	56.914	19	24.2147	24.012	0.992048	24.0217	0.992032	24.1167	24.124	1.0003	24.0077	0.995478
Q9BT09	Protein canopy homolog 3	CNPY3	4	4	21.6	30.748	28.61	8	23.4919	23.5828	1.00111	23.3415	0.993598	23.4906	23.3232	0.992874	23.6024	1.00476
Q9BT23	LIM domain-containing protein 2	LIMD2	1	1	13.4	14.07	5.2163	2	19.0215	19.6107	1.01554	19.7205	1.03675	19.6817	19.7307	1.00249	18.9402	0.962329
Q9BT67	NEDD4 family-interacting protein 1	NDFIP1	1	1	7.7	24.899	59.287	7	20.7751	20.6282	0.990531	21.0017	1.01091	20.6264	20.9886	1.01756	20.7901	1.00794
Q9BT73	Proteasome assembly chaperone 3	PSMG3	1	1	12.3	13.104	8.6882	4	23.1404	22.9615	0.993527	23.0325	0.995336	22.9971	23.1843	1.00814	22.953	0.998084
Q9BT78	COP9 signalosome complex subunit 4	COPS4	7	7	26.6	46.268	121.32	33	25.7403	25.6756	0.999307	25.7782	1.00147	25.6886	25.7105	1.00085	25.7949	1.00414
Q9BTC0	Death-inducer obliterator 1	DIDO1	3	3	2.3	243.87	17.083	6	22.4729	22.3853	0.999726	22.3087	0.992692	22.2442	22.6654	1.01894	22.2573	1.00059
Q9BTD8	RNA-binding protein 42	RBM42	3	3	8.3	50.413	11.81	12	24.846	24.7274	0.997061	24.9312	1.00343	24.7681	24.9315	1.0066	24.805	1.00149
Q9BTE3	Mini-chromosome maintenance complex-binding protein	MCMBP	15	15	29.9	72.979	148.66	40	25.6985	25.7522	1.00032	25.4642	0.990881	25.6855	25.7249	1.00154	25.5045	0.992953
Q9BTE6-2	Alanyl-tRNA editing protein Aarsd1	AARSD1	4	4	12	58.752	65.48	12	23.8581	23.641	0.993903	23.6115	0.989662	23.7294	23.7967	1.00284	23.5844	0.993892
Q9BTT0	Acidic leucine-rich nuclear phosphoprotein 32 family member E	ANP32E	10	10	44	30.692	323.31	92	28.1157	28.2334	1.00673	28.4247	1.01099	28.1557	28.2533	1.00347	28.3648	1.00743
Q9BTV4	Transmembrane protein 43	TMEM43	4	4	18.2	44.875	26.074	8	24.2951	24.0764	0.991838	24.2054	0.996307	24.157	24.3052	1.00613	24.1146	0.998245
Q9BTW9	Tubulin-specific chaperone D	TBCD	9	9	11.8	132.6	71.855	21	23.603	23.7867	1.00407	23.7613	1.00671	23.7331	23.5798	0.993542	23.838	1.00442
Q9BUI4	DNA-directed RNA polymerase III subunit RPC3	POLR3C	4	4	10.1	60.611	33.59	6	20.9334	20.4016	0.977166	20.8218	0.99467	20.7747	20.9607	1.00895	20.4214	0.982994
Q9BUJ2	Heterogeneous nuclear ribonucleoprotein U-like protein 1	HNRNPUL1	12	12	21.8	95.737	211.46	46	25.7656	25.9884	1.00822	26.012	1.00956	25.7948	25.7918	0.999881	26.1794	1.01491
Q9BUM1	Glucose-6-phosphatase 3	G6PC3	1	1	6.1	38.734	33.878	5	21.9615	21.7333	0.992186	22.1012	1.00636	21.8223	21.9793	1.0072	21.9943	1.00788
Q9BUQ8	Probable ATP-dependent RNA helicase DDX23	DDX23	10	10	12.8	95.581	58.025	21	25.284	25.2107	0.996141	25.1564	0.994955	25.264	25.2231	0.998382	25.1639	0.996039
Q9BUT1	3-hydroxybutyrate dehydrogenase type 2	BDH2	1	1	4.9	26.724	13.815	4	23.6261	23.7241	1.00054	23.4516	0.992616	23.5476	23.5165	0.998681	23.7378	1.00808
Q9BV20	Methylthioribose-1-phosphate isomerase	MRI1	4	4	17.9	39.149	59.924	16	21.2062	21.3939	1.01347	21.2884	1.00388	21.1868	21.2294	1.00201	21.4723	1.01348
Q9BV38	WD repeat-containing protein 18	WDR18	5	5	11.1	47.405	20.398	17	22.3643	22.5234	1.00689	22.3843	1.00089	22.4674	22.4019	0.997085	22.4028	0.997123
Q9BV86	N-terminal Xaa-Pro-Lys N-methyltransferase 1;N-terminal Xaa-Pro-Lys N-methyltransferase 1, N-terminally processed	NTMT1	3	3	17	25.387	14.297	9	23.591	23.4165	0.997811	23.4343	0.99336	23.451	23.6988	1.01057	23.2921	0.993226
Q9BVA0	Katanin p80 WD40 repeat-containing subunit B1	KATNB1	2	2	4.9	72.333	2.6059	2	18.6499	18.5589	0.991202	18.7007	1.00272	18.5014	18.6655	1.00887	18.7425	1.01303
Q9BVA1	Tubulin beta-2B chain	TUBB2B	29	2	69.4	49.953	323.31	343	29.2598	29.1157	0.995982	29.1462	0.99612	29.142	29.2403	1.00337	29.1395	0.999915
Q9BVC5	Ashwin	C2orf49	2	2	11.2	25.858	7.006	3	20.2871	20.559	1.01172	20.5851	1.01469	20.4051	20.6523	1.01211	20.3737	0.998463
Q9BVC6	Transmembrane protein 109	TMEM109	3	3	9.5	26.21	44.187	10	23.2962	23.3917	1.00308	23.55	1.0109	23.3379	23.2805	0.997542	23.6194	1.01206
Q9BVG4	Protein PBDC1	PBDC1	4	4	21	26.056	25.597	9	23.1497	23.1887	1.00252	23.1479	0.999925	23.3443	23.1737	0.992692	22.9683	0.983893
Q9BVI4	Nucleolar complex protein 4 homolog	NOC4L	4	4	15.1	58.467	82.491	15	23.158	23.0888	0.996715	23.037	0.994778	23.1845	22.9727	0.990867	23.1267	0.997507
Q9BVJ6	U3 small nucleolar RNA-associated protein 14 homolog A	UTP14A	3	3	7.9	87.977	160.13	9	22.0145	22.3517	1.01407	22.4697	1.02068	22.2237	22.0209	0.990876	22.5913	1.01654
Q9BVK6	Transmembrane emp24 domain-containing protein 9;Transmembrane emp24 domain-containing protein 4	TMED9	2	2	14.5	27.277	1.7763	2	19.3472	19.2214	1.00212	19.5219	1.00903	19.3975	19.4154	1.00093	19.2776	0.99382
Q9BVL2	Nucleoporin p58/p45	NUPL1	1	1	2.8	60.896	6.5325	4	22.6406	22.8256	1.00453	22.8231	1.00806	22.7377	22.6262	0.995096	22.9253	1.00825
Q9BVP2	Guanine nucleotide-binding protein-like 3	GNL3	7	7	20.9	61.992	26.731	13	24.4616	24.4034	0.999335	24.4501	0.999527	24.4226	24.3183	0.995727	24.5742	1.00621
Q9BVV6	Protein TALPID3	KIAA0586	2	2	2.9	169.3	35.043	3	20.5109	19.914	0.978501	19.9431	0.972316	20.2069	20.5195	1.01547	19.6416	0.972024
Q9BW19	Kinesin-like protein KIFC1	KIFC1	7	7	17.4	73.747	73.912	15	22.3943	22.4116	1.00628	22.8025	1.01823	22.3977	22.5283	1.00583	22.6823	1.01271
Q9BW71	HIRA-interacting protein 3	HIRIP3	1	1	4.5	61.956	47.641	3	22.0408	21.8684	0.996516	22.1316	1.00412	21.9491	22.0154	1.00302	22.0764	1.0058
Q9BW85	Coiled-coil domain-containing protein 94	CCDC94	2	2	9.6	37.085	24.224	3	18.1541	18.0255	1.00149	17.6887	0.974364	17.8202	17.9752	1.0087	18.0729	1.01418
Q9BW91	ADP-ribose pyrophosphatase, mitochondrial	NUDT9	2	2	6.6	39.125	3.742	3	20.7045	21.0428	1.01167	20.8536	1.0072	20.8974	21.0253	1.00612	20.6781	0.989506
Q9BW92	Threonine--tRNA ligase, mitochondrial	TARS2	6	6	12.3	81.035	89.512	14	23.6915	23.2224	0.982634	23.4484	0.989738	23.4529	23.5659	1.00482	23.3434	0.995332
Q9BWD1	Acetyl-CoA acetyltransferase, cytosolic	ACAT2	18	18	68	41.35	283.91	90	26.7622	26.6047	0.995612	26.7963	1.00128	26.6362	26.8332	1.00739	26.6938	1.00216
Q9BWF3	RNA-binding protein 4;RNA-binding protein 4B	RBM4	12	11	34.3	40.313	192.06	49	25.7936	25.8316	1.00011	25.7771	0.99936	25.8644	25.7981	0.997437	25.7398	0.995185
Q9BWH6	RNA polymerase II-associated protein 1	RPAP1	5	5	4.9	152.75	122.14	11	21.3118	21.3931	1.00234	21.2726	0.998159	21.3967	21.2868	0.994864	21.2939	0.995197
Q9BWJ5	Splicing factor 3B subunit 5	SF3B5	1	1	18.6	10.135	34.512	4	21.0092	21.306	1.01013	21.3916	1.0182	21.2509	20.8525	0.981256	21.6034	1.01659
[truncated: 448 more rows]

## Sheet: Table S5
Table S5. The DAVID analysis revealed significant differences between pyrvinium pamoate-treated and control-treated SK-N-DZ cells.
GO term ID	Term	PValue	Fold Enrichment	Benjamini
GO:0032543	Mitochondrial translation	4.78118e-06	33.8429	0.00250534
GO:0006518	Peptide metabolic process	0.0281365	3.51484	1
GO:0043603	Cellular amide metabolic process	0.0416904	3.12533	1
GO:0019538	Protein metabolic process	0.00269668	2.35072	0.706529

## Sheet: Table S6
Table S6. The GSEA revealed significant differences between pyrvinium pamoate-treated and control-treated SK-N-DZ cells.
NAME	SIZE	ES	NES	NOM p-val	FDR q-val	FWER p-val
GOBP_Mitochondrial gene expression	23	-0.721055	-2.22484	0	0.00361102	0.004
GOBP_Mitochondrial translation	15	-0.78677	-2.18442	0	0.00272148	0.006
GOBP_Translational elongation	18	-0.618923	-1.8094	0.00585938	0.405149	0.732
GOBP_Mitochondrial respiratory chain complex assembly	18	-0.618168	-1.74727	0.00621118	0.585094	0.914
GOBP_Lipid modification	32	-0.509774	-1.71294	0.00764818	0.656608	0.974
GOBP_DNA replication initiation	16	-0.589625	-1.67532	0.00948767	0.777035	0.996
GOBP_Negative regulation of kinase activity	37	-0.467153	-1.61396	0.0117647	1	1
GOBP_Lipid oxidation	28	-0.492596	-1.61233	0.013834	1	1
GOBP_Cellular component assembly involved in morphogenesis	15	-0.569042	-1.59281	0.029724	1	1
GOBP_Receptor internalization	16	-0.566751	-1.57686	0.0327553	1	1
GOBP_Response to virus	62	-0.402184	-1.53776	0.0150659	1	1
GOBP_Synaptic vesicle recycling	17	-0.54284	-1.5357	0.0413534	1	1
GOBP_Regulation of actomyosin structure organization	16	-0.547987	-1.53514	0.0482625	1	1
GOBP_Lipid biosynthetic process	80	-0.379078	-1.52541	0.0135135	1	1
GOBP_Receptor metabolic process	25	-0.478963	-1.51214	0.0367647	1	1
GOBP_Regulation of lipid metabolic process	33	-0.447133	-1.49239	0.0260521	1	1
GOBP_Negative regulation of phosphorus metabolic process	71	-0.37234	-1.48794	0.0156556	1	1
GOBP_Aerobic respiration	57	-0.386632	-1.46885	0.0318352	1	1
GOBP_Regulation of protein kinase activity	84	-0.360351	-1.46335	0.0202578	1	1
GOBP_Regulation of transferase activity	144	-0.32778	-1.44493	0.00566038	1	1
GOBP_Cellular respiration	68	-0.365698	-1.43414	0.0277228	1	1
GOBP_Establishment of protein localization to organelle	136	-0.319953	-1.40758	0.0119522	1	1
GOBP_Negative regulation of phosphorylation	57	-0.372618	-1.40618	0.0412371	1	1
GOBP_Multicellular organismal homeostasis	54	-0.376598	-1.39212	0.0435644	0.946801	1
GOBP_Regulation of protein phosphorylation	133	-0.314748	-1.38375	0.0136719	0.930642	1
GOBP_Protein catabolic process	203	-0.296965	-1.37984	0.0093985	0.930937	1
GOBP_Energy derivation by oxidation of organic compounds	87	-0.334917	-1.36945	0.049904	0.893087	1
GOBP_Positive regulation of transferase activity	84	-0.336179	-1.36236	0.0365854	0.881123	1
GOBP_Cellular lipid metabolic process	108	-0.320969	-1.33673	0.0349515	0.852031	1
GOBP_Organophosphate biosynthetic process	95	-0.323637	-1.33563	0.045082	0.844568	1
GOBP_Lipid metabolic process	151	-0.289568	-1.28835	0.0484496	0.879156	1
GOBP_Organonitrogen compound catabolic process	260	-0.272056	-1.28768	0.0198413	0.861398	1
GOBP_Regulation of phosphorus metabolic process	180	-0.281478	-1.27574	0.0492424	0.879592	1
GOBP_Phosphorylation	245	-0.263946	-1.25175	0.0493359	0.865112	1
GOBP_Regulation of protein modification process	240	-0.263793	-1.24994	0.0418251	0.833133	1

## Sheet: Table S7
Table S7. The DAVID analysis revealed significant differences between sirolimus-treated and control-treated SK-N-DZ cells.
GO term ID	Term	PValue	Fold Enrichment	Benjamini
GO:0006139	Nucleobase-containing compound metabolic process	0.0433909	1.47143	1
GO:0044249	Cellular biosynthetic process	0.0461913	1.52005	1
GO:0044271	Cellular nitrogen compound biosynthetic process	0.0279568	1.68954	1
GO:1901362	Organic cyclic compound biosynthetic process	0.0277224	1.89162	1
GO:0018130	Heterocycle biosynthetic process	0.0196022	1.98863	1
GO:0019438	Aromatic compound biosynthetic process	0.0196022	1.98863	1
GO:0034654	Nucleobase-containing compound biosynthetic process	0.0161193	2.04432	1
GO:0032774	RNA biosynthetic process	0.0354909	2.0977	1
GO:0097659	Nucleic acid-templated transcription	0.0339029	2.11518	1
GO:0006351	Transcription, DNA-templated	0.0270542	2.20236	1
GO:0007015	Actin filament organization	0.0347104	5.18664	1

## Sheet: Table S8
Table S8. The GSEA revealed significant differences between sirolimus-treated and control-treated SK-N-DZ cells.
NAME	SIZE	ES	NES	NOM p-val	FDR q-val	FWER p-val
GOBP_Mitochondrial translation	35	-0.514387	-3.60558	0	0	0
GOBP_Mitochondrial gene expression	42	-0.439269	-3.44386	0	0	0
GOBP_Peptide biosynthetic process	289	-0.119321	-2.31596	0	0.118885	0.327
GOBP_Amide metabolic process	354	-0.11073	-2.30609	0.0023753	0.0945028	0.342
GOBP_Organonitrogen compound biosynthetic process	437	-0.0993456	-2.28868	0.0026178	0.0866782	0.382
GOBP_Cytoplasmic translation	120	-0.178578	-2.28299	0	0.0748873	0.393
GOBP_Peptide metabolic process	309	-0.115055	-2.2617	0	0.0745096	0.446
GOBP_Amide biosynthetic process	308	-0.116372	-2.25909	0.00230947	0.0670022	0.453
GOBP_Translational elongation	22	-0.39926	-2.22736	0	0.0750463	0.525
GOBP_Regulation of DNA binding	15	-0.418049	-1.98932	0.00607288	0.303582	0.97
GOBP_Regulation of endocytosis	39	-0.25703	-1.9383	0.00623701	0.368028	0.988
GOBP_Atp synthesis coupled electron transport	31	-0.277538	-1.88127	0.0123967	0.468526	0.997
GOBP_Mitochondrial respiratory chain complex assembly	18	-0.363905	-1.85899	0.014433	0.488049	0.997
GOBP_Nucleoside phosphate biosynthetic process	74	-0.182932	-1.85606	0.010395	0.461169	0.997
GOBP_Respiratory electron transport chain	38	-0.256135	-1.8282	0.0168776	0.501129	1
GOBP_Proton transmembrane transport	32	-0.269178	-1.81291	0.0122951	0.511743	1
GOBP_Electron transport chain	50	-0.219813	-1.81238	0.00806452	0.483328	1
GOBP_Oxidative phosphorylation	40	-0.236967	-1.80462	0.0159091	0.476737	1
GOBP_Regulation of endothelial cell migration	15	-0.384383	-1.80023	0.00657895	0.462137	1
GOBP_DNA replication initiation	16	-0.35189	-1.71782	0.0206612	0.673489	1
GOBP_Proton motive force driven atp synthesis	15	-0.359848	-1.69784	0.0360934	0.708821	1
GOBP_Neural precursor cell proliferation	22	-0.298403	-1.68823	0.0262626	0.710945	1
GOBP_Aerobic respiration	60	-0.180707	-1.65442	0.0378947	0.803877	1
GOBP_Regulation of chemotaxis	17	-0.329398	-1.6503	0.03125	0.787078	1
GOBP_Single fertilization	21	-0.300852	-1.64937	0.0447154	0.759222	1
GOBP_Multicellular organismal level homeostasis	91	-0.145177	-1.63878	0.0264901	0.769208	1
GOBP_Cellular respiration	70	-0.163754	-1.62948	0.0475207	0.772642	1
GOBP_Nucleoside bisphosphate biosynthetic process	15	-0.35236	-1.62938	0.0328542	0.745301	1
GOBP_Regulation of epithelial cell migration	25	-0.270891	-1.62802	0.035865	0.724839	1
GOBP_Regulation of lipid metabolic process	29	-0.251608	-1.60521	0.0352697	0.782021	1
GOBP_Ribose phosphate biosynthetic process	63	-0.173552	-1.60454	0.0470085	0.759293	1
GOBP_Establishment of protein localization to organelle	138	-0.1187	-1.60188	0.0254042	0.744506	1
GOBP_Positive regulation of protein ubiquitination	30	-0.2392	-1.60181	0.0379747	0.722248	1
GOBP_Jnk cascade	16	-0.325525	-1.57043	0.0445344	0.80939	1
GOBP_Spermatid differentiation	17	-0.311439	-1.55557	0.0371179	0.817818	1
GOBP_Negative regulation of catabolic process	87	-0.140647	-1.54703	0.0479452	0.82685	1
GOBP_DNA strand elongation	18	-0.310787	-1.54414	0.0450644	0.814947	1
GOBP_Telomerase RNA localization	15	-0.321474	-1.52409	0.0462185	0.848796	1
GOBP_Protein modification by small protein conjugation	126	-0.117579	-1.51519	0.0488323	0.821814	1

## Sheet: Table S9
Table S9. The DAVID analysis revealed significant differences between combine-treated and control-treated SK-N-DZ cells from batch1.
GO term ID	Term	PValue	Fold Enrichment	Benjamini
GO:0032543	Mitochondrial translation	1.2706e-06	10.1529	0.0019618
GO:0090148	Membrane fission	0.0398836	9.11154	1
GO:0070936	Protein K48-linked ubiquitination	0.0398836	9.11154	1
GO:0009612	Response to mechanical stimulus	0.0457984	8.46071	1
GO:0009566	Fertilization	0.0280825	5.84938	1
GO:0044267	Cellular protein metabolic process	0.0338996	1.37128	1
GO:0034645	Cellular macromolecule biosynthetic process	0.0383574	1.35826	1
GO:0009059	Macromolecule biosynthetic process	0.0419946	1.34867	1
GO:0051716	Cellular response to stimulus	0.0415769	1.32323	1

## Sheet: Table S10
Table S10. The DAVID analysis revealed significant differences between combine-treated and control-treated SK-N-DZ cells from batch 2.
GO term ID	Term	PValue	Fold Enrichment	Benjamini
GO:0031145	Anaphase-promoting complex-dependent catabolic process	0.00790028	20.3057	1
GO:0032543	Mitochondrial translation	1.28819e-09	13.7878	6.95621e-07
GO:0070979	Protein K11-linked ubiquitination	0.0209022	12.6911	1
GO:0097190	Apoptotic signaling pathway	0.0388104	9.22987	1
GO:0051402	Neuron apoptotic process	0.0216008	6.44626	1
GO:0006412	Translation	0.0203875	2.55954	1

[truncated: 6 more sheets: Table S11, Table S12, Table S13, Table S14, Table S15, Table S16]
